# Supplementary material for: Artificial Fluorescent Glucosinolates (F-GSLs) Are Transported by the Glucosinolate Transporters GTR1/2/3
Source: Int J Mol Sci. 2023 Jan 4;24(2):920. doi: 10.3390/ijms24020920 (PMC9862856; doi:10.3390/ijms24020920)
Supplement: Supplementary file 1 [file ijms-24-00920-s001.zip]

Archive with 5 entries (5 files):
- ANOVA tables.pdf
- NMR_rawdata_GSL-A_Bodipy_Rhodamine_Dansylamide.zip
- NMR_rawdata_GSL-B_NBD_DNS_Fluorescein#.rar
- NMR_spectra_SUPPLEMENTARY_Figurs.zip
- Oocytes_raw data.xlsx
