# Supplementary material for: Artificial Fluorescent Glucosinolates (F-GSLs) Are Transported by the Glucosinolate Transporters GTR1/2/3
Source: Int J Mol Sci. 2023 Jan 4;24(2):920. doi: 10.3390/ijms24020920 (PMC9862856; doi:10.3390/ijms24020920)
Supplement: Supplementary file 1 [file ijms-24-00920-s001.zip › Oocytes_raw data.xlsx]

## Sheet: Figure 2
		Raw data									Calculated
Sample type	RNA	sin	GSL-A-BODIPY	GSL-A-Dansylamide	GSL-A-Rhodamine	GSL-A-Fluorescein	GSL-B-DNS	GSL-B-Fluorescein	GSL-B-NBD	Batch	GSL-A-BODIPY	GSL-A-Dansylamide	GSL-B-NBD	GSL-B-DNS	GSL-A-Fluorescein	GSL-B-Fluorescein	GSL-A-Rhodamine
Media	Mock	1341.93	6.06135	2.8628	8.59465	6.90129	10.0807	605.666	11.2695	1	0.833151	0.0899688	0.498406	0.474774	0.135833	22.5568	0.764963
Oocyte	Mock	1420.74	0.298124	10.2958	10.1465	1.94565	2.44626	53.2667	7.85907	1	0.0387051	0.305616	0.328298	0.108821	0.0361707	1.87377	0.852994
Oocyte	Mock	1434.52	2.76728	2.73509	7.41615	11.5368	5.42061	56.1857	16.6092	1	0.355822	0.0804076	0.687155	0.238819	0.212415	1.95747	0.61747
Oocyte	Mock	1391.28	2.12575	4.43752	14.9839	2.43441	7.16664	76.7582	5.09087	1	0.281828	0.134511	0.217164	0.325557	0.0462153	2.75731	1.28634
Oocyte	Mock	1330.55	2.91291	12.1343	19.846	4.02483	2.70715	69.8721	4.94266	1	0.403815	0.384605	0.220466	0.12859	0.0798958	2.62451	1.7815
Oocyte	Mock	1396	1.59995	7.31504	3.35975	6.43781	42.9058	21.806	4.90182	1	0.211401	0.220985	0.208393	1.94248	0.121803	0.780667	0.287452
Oocyte	Mock	1577.76	1.82164	3.7126	4.58103	5.50941	2.31014	61.2556	1.01393	1	0.212965	0.0992361	0.0381397	0.092539	0.09223	1.94035	0.34679
Media	GTR1	1273.12	1.72889	4.44904	5.63028	18.2097	1.97557	680.09	1.65997	1	0.250485	0.147376	0.0773821	0.0980724	0.377781	26.6975	0.528205
Oocyte	GTR1	1266.8	5.57301	2.73283	73.4811	5.23826	0.918391	178.308	4.13001	1	0.811458	0.0909775	0.193488	0.0458189	0.109216	7.03454	6.92803
Oocyte	GTR1	1506.15	1.61175	3.59392	12.0218	1.72923	1.84507	308.227	10.2128	1	0.197385	0.100631	0.402427	0.077423	0.0303243	10.2277	0.953334
Oocyte	GTR1	1270.85	1.89855	3.40275	1.55154	13.5658	3.81369	153.415	1.19505	1	0.275558	0.112919	0.0558087	0.18966	0.281941	6.0332	0.145817
Oocyte	GTR1	1493.39	2.27006	2.25564	3.64484	1.79361	8.37342	181.663	10.17	1	0.280381	0.0636983	0.404164	0.354368	0.031722	6.07951	0.291506
Oocyte	GTR1	1315.91	2.07499	2.3054	3.75637	3.75709	10.1973	344.518	5.47191	1	0.290855	0.0738844	0.246789	0.489763	0.0754108	13.0846	0.340947
Oocyte	GTR1	1384.07	1.28066	2.31745	4.64383	3.5004	29.5626	202.496	61.5972	1	0.170672	0.070613	2.64129	1.34993	0.0667988	7.31199	0.40074
Media	GTR2	1256.16	3.57614	5.09335	10.2242	1.41932	8.47694	564.644	3.65758	1	0.525117	0.170998	0.172807	0.426502	0.029843	22.465	0.972141
Oocyte	GTR2	1332.04	3.51223	4.86307	3.97958	4.60607	10.7142	672.175	4.12558	1	0.486352	0.153966	0.183814	0.508357	0.0913312	25.2196	0.356831
Oocyte	GTR2	1258.97	1.2598	0.950539	0.771327	2.1318	1.42288	322.94	3.80067	1	0.184575	0.031841	0.179167	0.07143	0.0447238	12.8198	0.0731757
Oocyte	GTR2	1446.13	3.19299	2.94513	1.01958	8.34904	6.59834	361.061	1.62764	1	0.407264	0.0858872	0.0667978	0.288372	0.152488	12.4781	0.0842089
Oocyte	GTR2	1333.1	1.33219	5.25659	0.648746	3.47943	3.91312	421.142	14.5252	1	0.184327	0.166292	0.64665	0.185518	0.0689369	15.7885	0.0581238
Oocyte	GTR2	1358.97	1.72972	2.31196	2.51694	7.91801	8.73059	445.962	23.615	1	0.234774	0.0717463	1.03131	0.406031	0.153891	16.4007	0.22121
Oocyte	GTR2	1395.85	1.46929	2.62244	2.24048	5.03185	3.05811	497.107	5.6068	1	0.194158	0.0792315	0.23839	0.138465	0.095213	17.7986	0.19171
Media	GTR3	1291.1	0.895048	8.18643	2.51585	12.3656	19.8146	513.704	10.9905	1	0.127871	0.267402	0.505206	0.969952	0.252967	19.8851	0.232738
Oocyte	GTR3	1444.77	1.50212	13.9754	4.95967	1.28901	1.85674	141.597	7.0769	1	0.191774	0.407939	0.290707	0.0812226	0.0235649	4.89812	0.410012
Oocyte	GTR3	1553.22	2.3022	20.8049	3.26069	1.07025	1.09412	72.9143	9.22583	1	0.273398	0.564889	0.35252	0.0445201	0.0181995	2.34614	0.250738
Oocyte	GTR3	1427.38	1.45935	18.8853	6.67841	7.22902	26.741	84.8727	2.37136	1	0.188584	0.557976	0.0985981	1.18403	0.133766	2.97169	0.558827
Oocyte	GTR3	1396.89	2.91229	2.70779	18.5944	1.66851	3.98393	48.0502	1.75229	1	0.384555	0.0817495	0.0744484	0.18025	0.0315481	1.71913	1.58988
Oocyte	GTR3	1385.23	1.22428	0.88605	1.73148	3.69377	5.42875	45.2518	2.77956	1	0.163022	0.0269755	0.119088	0.247688	0.0704298	1.63264	0.149293
Oocyte	GTR3	1417.63	1.52984	4.53309	1.22797	8.57918	2.33959	36.2743	41.7442	1	0.199053	0.134854	1.74761	0.104304	0.159842	1.27883	0.103459
Media	Mock	1272.44	4.05243	13.3646	2.45018	950.665	6.4133	100.166	4.83912	1	0.587441	0.442946	0.225705	0.318545	19.7332	3.93423	0.229988
Oocyte	Mock	1527.2	1.10678	5.59307	0.883516	22.8804	12.6541	32.6884	3.06495	1	0.133675	0.15445	0.119108	0.523677	0.395708	1.06973	0.0690977
Oocyte	Mock	1292.66	4.28201	6.55385	1.6406	3.12033	4.6378	33.5162	3.16447	1	0.611009	0.213817	0.145287	0.226753	0.0637562	1.29582	0.151587
Oocyte	Mock	1371.76	1.04553	5.236	9.85979	3.67039	12.2099	18.9404	1.72857	1	0.140586	0.160973	0.0747861	0.562551	0.0706712	0.69006	0.858487
Oocyte	Mock	1306.25	8.5113	4.21174	2.26002	1.86446	8.80408	19.3527	2.78881	1	1.20186	0.135977	0.126708	0.425974	0.0376994	0.740439	0.206647
Oocyte	Mock	1433.81	1.90189	5.84313	33.0254	6.34192	3.8228	53.507	5.42926	1	0.244668	0.171863	0.224729	0.168506	0.116825	1.86506	2.75105
Oocyte	Mock	1543.21	0.827567	33.5616	7.30167	18.1502	2.87709	9.28105	2.62249	1	0.0989151	0.917166	0.100855	0.117829	0.310644	0.30057	0.565118
Media	GTR1	1571.53	3.0113	3.067	1.79118	1267.54	4.57766	64.6318	13.0241	1	0.35344	0.0823042	0.491853	0.184097	21.3032	2.05541	0.136132
Oocyte	GTR1	1372.31	3.0318	0.886582	4.0696	12.894	1.08406	66.2716	2.96039	1	0.407505	0.0272456	0.128029	0.0499258	0.248165	2.41352	0.354195
Oocyte	GTR1	1503.47	2.11669	1.76407	4.92871	20.7847	4.12014	16.9267	2.91626	1	0.259685	0.0494825	0.115118	0.173198	0.365137	0.562667	0.391544
Oocyte	GTR1	1419.02	1.03416	15.3834	2.71916	31.8563	16.0712	72.4383	0.967971	1	0.134426	0.457187	0.0404842	0.715791	0.592943	2.55126	0.22887
Oocyte	GTR1	1434.78	5.01822	3.40585	2.59669	18.8796	2.24582	63.0537	3.32918	1	0.645134	0.100109	0.13771	0.0989274	0.347549	2.19634	0.216161
Oocyte	GTR1	1463.76	0.531616	2.82227	1.84121	37.7381	1.71259	121.31	11.141	1	0.0669907	0.0813131	0.451716	0.0739453	0.680954	4.14194	0.150237
Oocyte	GTR1	1511.71	10.8577	3.8848	4.37077	10.1009	1.73786	11.3807	2.69143	1	1.32481	0.108376	0.105664	0.0726562	0.17648	0.376247	0.345328
Media	GTR2	1274.91	11.0438	3.89942	6.56617	1091.64	1.62724	91.3986	2.25649	1	1.59781	0.128989	0.105043	0.0806678	22.6155	3.58291	0.615144
Oocyte	GTR2	1374.22	2.25496	13.6714	5.15724	85.7186	3.90266	66.444	8.56108	1	0.30267	0.419555	0.36973	0.179486	1.6475	2.41643	0.448234
Oocyte	GTR2	1486.05	1.46255	1.39761	2.33817	16.9961	5.89036	42.1525	3.82095	1	0.181535	0.0396626	0.152598	0.250515	0.30208	1.41763	0.187925
Oocyte	GTR2	1601.49	1.1445	16.5047	5.34005	30.4398	20.8624	118.744	4.35235	1	0.131819	0.434623	0.161291	0.823314	0.502023	3.70564	0.398258
Oocyte	GTR2	1341.16	4.13372	7.90577	2.30659	50.1473	7.2597	23.9296	2.15112	1	0.56852	0.248596	0.0951908	0.342109	0.987584	0.891724	0.205415
Oocyte	GTR2	1510.86	1.12154	3.39646	9.16659	15.5396	2.22042	60.5237	11.3121	1	0.136924	0.0948058	0.444356	0.0928835	0.271659	2.00206	0.72465
Oocyte	GTR2	1641.45	3.34779	3.22675	19.6253	19.3939	1.44397	25.8617	3.97187	1	0.376198	0.0829026	0.143608	0.0555977	0.312064	0.787415	1.42801
Media	GTR3	1142.44	1.31619	3.15983	1.22338	1014.96	5.31303	67.5486	4.22847	1	0.212506	0.116643	0.219664	0.293923	23.4651	2.95499	0.1279
Oocyte	GTR3	1379.05	2.58106	6.43339	1.74366	95.9045	4.17992	44.7645	2.10411	1	0.345227	0.196739	0.0905526	0.191564	1.83682	1.62229	0.151017
Oocyte	GTR3	1273.55	2.30233	17.1683	3.25061	47.1253	1.20871	81.1152	5.95643	1	0.333454	0.568514	0.277575	0.0599835	0.977337	3.18318	0.304854
Oocyte	GTR3	1475.45	5.16046	17.7678	8.93688	131.966	10.9649	38.1762	10.1725	1	0.645135	0.507857	0.40918	0.469686	2.36236	1.29313	0.723445
Oocyte	GTR3	1438.88	39.5092	5.28291	4.33669	100.178	3.37024	55.996	4.40303	1	5.06475	0.154838	0.181609	0.148034	1.83889	1.94494	0.359978
Oocyte	GTR3	1435.37	6.19252	14.7408	2.1495	48.3946	10.6836	13.1849	7.01648	1	0.795771	0.433098	0.290112	0.470412	0.890511	0.459078	0.178861
Oocyte	GTR3	1393	4.07033	9.54241	23.1103	82.0036	1.69571	47.6934	1.27833	1	0.538971	0.288894	0.0544635	0.0769356	1.55486	1.71113	1.98152
Media	Mock	1374.94	548.954	2.88511	6.38714	3.66089	4.18254	129.452	8.57152	1	73.6442	0.0884933	0.369987	0.192258	0.0703254	4.70546	0.55484
Oocyte	Mock	1617.04	64.4569	3.73663	3.02451	7.57843	12.1389	55.7389	16.3636	1	7.3525	0.0974523	0.60058	0.474443	0.123785	1.72272	0.223398
Oocyte	Mock	1644.9	68.6863	2.38426	4.92273	3.33692	1.49849	56.1544	5.85597	1	7.70221	0.0611287	0.211286	0.0575758	0.0535813	1.70616	0.357445
Oocyte	Mock	1591.06	62.2647	2.80726	14.7766	5.11512	17.7164	46.339	10.7804	1	7.21838	0.0744092	0.402123	0.703742	0.0849132	1.45557	1.10925
Oocyte	Mock	1539.58	64.417	2.00127	3.70302	1.73233	15.3784	92.1063	4.58794	1	7.71761	0.0548194	0.176859	0.631299	0.029719	2.98993	0.287274
Oocyte	Mock	1432.57	78.4896	3.13695	13.8664	103.119	2.20127	261.673	1.49647	1	10.1061	0.092347	0.0619961	0.0971144	1.90121	9.12888	1.15609
Media	GTR1	1390.04	489.747	1.86209	12.485	41.5435	7.04827	51.9485	2.08715	1	64.9877	0.0564946	0.0891125	0.320467	0.789377	1.86777	1.07276
Oocyte	GTR1	1439.85	111.9	7.26764	9.50447	11.6104	13.6628	44.3558	13.9197	1	14.3351	0.212867	0.573753	0.599719	0.21298	1.5396	0.788413
Oocyte	GTR1	1416.44	78.382	3.9133	1.63974	9.58612	3.00787	51.8451	6.41123	1	10.2071	0.116513	0.26863	0.134211	0.178752	1.8293	0.138268
Oocyte	GTR1	1539.66	76.6439	4.03808	3.84379	9.10665	2.0523	51.0116	6.57545	1	9.18202	0.110606	0.253461	0.0842446	0.156221	1.65584	0.29818
Oocyte	GTR1	1396.4	108.14	4.18318	2.09855	3.34719	0.930272	32.0027	1.99887	1	14.2845	0.126336	0.0849545	0.0421044	0.0633109	1.14539	0.179496
Oocyte	GTR1	1204.11	63.2194	9.08788	2.03322	3.26795	4.16483	68.1719	7.96602	1	9.68433	0.318293	0.392633	0.218603	0.0716829	2.82953	0.201679
Oocyte	GTR1	1392.94	97.4654	17.8414	4.04596	2.17802	18.5614	69.4143	4.67912	1	12.9064	0.540169	0.199363	0.842182	0.0412987	2.49054	0.346923
Media	GTR2	1195.76	447.306	1.05818	5.65875	2.79892	1.77935	48.0584	3.69779	1	68.9995	0.0373204	0.183531	0.0940464	0.0618234	2.00863	0.565223
Oocyte	GTR2	1506.58	112.031	8.18072	24.5898	12.3102	3.59403	78.5417	59.1928	1	13.716	0.228997	2.33178	0.15077	0.215814	2.60545	1.94942
Oocyte	GTR2	1388.68	103.311	6.42257	1.71558	5.15801	3.33443	84.9752	7.6959	1	13.7224	0.195046	0.328903	0.151755	0.0981039	3.05819	0.147554
Oocyte	GTR2	1598.18	93.7402	18.8454	7.25064	6.92573	1.95226	22.6375	6.18348	1	10.819	0.497292	0.229625	0.0772037	0.114459	0.707913	0.54187
Oocyte	GTR2	1434.75	93.1035	8.88622	4.45176	2.15316	1.77441	69.8202	1.37307	1	11.9695	0.2612	0.0567974	0.0781638	0.0396378	2.4321	0.370595
Oocyte	GTR2	1547.23	88.3799	9.23535	1.92231	3.32207	2.33261	51.1023	1.79145	1	10.5362	0.251727	0.0687166	0.0952826	0.0567101	1.65067	0.148392
Oocyte	GTR2	1307.66	87.3591	5.71896	2.03832	2.03446	1.63004	76.2753	5.6709	1	12.3225	0.18444	0.257377	0.0787825	0.0410925	2.91518	0.186175
Media	GTR3	1578.76	350.249	3.60594	1.59789	19.697	16.5595	217.622	18.5193	1	40.9211	0.0963241	0.69618	0.662914	0.329528	6.88911	0.120886
Oocyte	GTR3	1480.74	83.7805	4.54856	2.8243	7.25058	2.23024	42.6643	2.9343	1	10.4364	0.129547	0.117608	0.0951917	0.129331	1.43999	0.227811
Oocyte	GTR3	1427.01	92.6833	9.63025	4.23921	1.77939	6.56955	69.5143	3.10898	1	11.9801	0.284604	0.129301	0.290961	0.0329345	2.43457	0.354814
Oocyte	GTR3	1357.68	86.8587	4.4978	NA	5.77724	4.48558	33.679	5.36141	1	11.8005	0.139712	0.234365	0.208808	0.112391	1.23976	NA
Oocyte	GTR3	1364.07	92.7169	1.28951	2.15796	47.5587	7.29836	44.5936	8.87037	1	12.5374	0.0398676	0.385938	0.338155	0.920876	1.63385	0.188951
Oocyte	GTR3	1440.44	99.6883	7.12473	2.005	3.97287	8.20861	70.1468	1.48828	1	12.7654	0.208595	0.0613196	0.360164	0.0728478	2.43382	0.16625
Oocyte	GTR3	1576.84	108.884	4.40801	6.63017	7.00108	49.9669	112.265	1.1507	1	12.7368	0.117892	0.0433096	2.00272	0.117269	3.55822	0.502203
Media	Mock	1478.68	2.87064	6.63925	19.2484	1.82784	1187.29	65.9775	16.6189	1	0.358088	0.189355	0.667023	50.7468	0.032649	2.22996	1.55477
Oocyte	Mock	1583.77	8.09763	3.83993	2.87804	2.06306	13.0809	102.365	11.2945	1	0.943084	0.10225	0.423237	0.521999	0.0344053	3.23024	0.217043
Oocyte	Mock	1369.12	5.34397	8.37607	2.65988	20.4844	8.85963	39.0856	7.4374	1	0.719961	0.258007	0.322398	0.408979	0.395175	1.42676	0.232041
Oocyte	Mock	1524.23	3.96216	23.0746	21.5454	7.49248	12.245	93.8759	1.77736	1	0.479478	0.638434	0.0692052	0.507734	0.129833	3.07808	1.68829
Oocyte	Mock	1877.79	1.18891	12.0163	NA	19.5414	1.85178	39.1243	12.2153	1	0.116785	0.269871	0.386072	0.0623258	0.274863	1.0413	NA
Oocyte	Mock	1494.68	4.25037	3.61939	6.08267	2.42296	11.8146	59.4397	3.39114	1	0.524523	0.102122	0.134651	0.499572	0.0428159	1.98748	0.486059
Oocyte	Mock	1291.11	4.63481	5.99432	3.55557	13.2571	7.54928	45.3254	3.26989	1	0.662145	0.195797	0.150307	0.369545	0.2712	1.7545	0.328918
Media	GTR1	1455.36	2.53369	1.52619	4.6878	3.7187	1211.14	131.181	10.2125	1	0.321122	0.0442254	0.416461	52.5957	0.0674885	4.50482	0.384719
Oocyte	GTR1	1550.58	2.54895	4.75608	6.22648	22.5911	6108.37	344.052	4.79126	1	0.303217	0.129356	0.183386	248.976	0.384814	11.0893	0.479613
Oocyte	GTR1	1569.37	4.65604	3.40405	3.93098	7.29917	4281.78	63.9572	1.04684	1	0.547238	0.0914746	0.039588	172.435	0.122844	2.03675	0.29917
Oocyte	GTR1	1461.03	11.2706	6.42253	3.82979	3.01723	4856.71	18.2895	14.89	1	1.4229	0.185386	0.604847	210.091	0.0545451	0.625628	0.313082
Oocyte	GTR1	1407.38	2.83529	2.7207	2.91351	1.78828	5366.09	240.153	1.08099	1	0.371596	0.0815265	0.0455847	240.975	0.0335607	8.52809	0.247257
Oocyte	GTR1	1574.56	1.78489	1.17567	10.1204	5.48777	4535.56	48.1579	NA	1	0.209092	0.0314888	NA	182.053	0.0920542	1.52856	0.767684
Oocyte	GTR1	1238.64	2.68716	1.77888	5.57511	2.97413	4108	45.4195	3.3693	1	0.400158	0.0605663	0.161438	209.609	0.0634191	1.83261	0.537589
Media	GTR2	1467.55	2.55143	3.18895	0.846859	15.6635	1405.08	52.4596	1.82181	1	0.320684	0.0916403	0.0736754	60.5111	0.281905	1.78652	0.0689227
Oocyte	GTR2	1502.71	4.8769	1.68053	0.970017	24.7451	3735.73	279.362	9.96885	1	0.598623	0.0471629	0.393714	157.118	0.434932	9.29109	0.0770987
Oocyte	GTR2	1553.02	1.34678	1.80365	16.0589	13.972	4023.57	37.7654	1.07921	1	0.159958	0.0489785	0.0412421	163.742	0.237623	1.21532	1.23504
Oocyte	GTR2	1512.92	7.21294	2.69035	5.53813	1.81639	3118.69	80.8254	1.10301	1	0.879388	0.0749934	0.0432688	130.281	0.0317102	2.66997	0.437209
Oocyte	GTR2	1428.18	5.0789	9.8877	5.23608	25.1967	3582.61	25.3884	13.042	1	0.655951	0.291973	0.541966	158.541	0.465979	0.888436	0.437891
Oocyte	GTR2	1476.64	6.92021	2.91126	1.45549	1.25819	5073.09	285.621	8.21143	1	0.864434	0.0831456	0.330033	217.133	0.0225051	9.66701	0.117728
Oocyte	GTR2	1521.22	5.03442	8.05036	6.07435	6.90904	3250.82	59.7441	2.92954	1	0.61044	0.223179	0.114293	135.06	0.119959	1.96281	0.476926
Media	GTR3	1513.19	1.05209	12.7541	1.33619	0.690517	1030.87	79.986	1.76266	1	0.128246	0.355456	0.0691333	43.0565	0.0120528	2.64178	0.105467
Oocyte	GTR3	1410.53	11.3487	4.72028	10.2283	2.51512	212.702	88.9784	33.6903	1	1.48405	0.141129	1.41754	9.53051	0.0470959	3.15266	0.866092
Oocyte	GTR3	1344.87	4.56239	2.95022	6.37164	1.47014	35.7947	38.2929	4.29275	1	0.625746	0.0925137	0.189438	1.68215	0.0288726	1.42303	0.565867
Oocyte	GTR3	1360.83	0.851875	6.40965	3.12085	162.279	28.3923	36.2416	6.21934	1	0.115467	0.198637	0.271239	1.31863	3.14968	1.331	0.273913
Oocyte	GTR3	1426.72	3.97355	3.71164	5.89597	4.26192	79.3746	63.0054	3.84162	1	0.513717	0.109713	0.159803	3.51615	0.0788991	2.20705	0.493581
Oocyte	GTR3	1409.34	1.66485	12.2714	NA	6.26298	21.3643	20.929	8.01293	1	0.217893	0.367207	0.337433	0.958074	0.117374	0.742177	NA
Oocyte	GTR3	1409.87	2.47821	3.75484	13.0892	7.1975	94.699	46.7997	8.27567	1	0.324224	0.112317	0.348367	4.24516	0.134837	1.65898	1.10886
Media	Mock	1349.45	3.34008	2.67625	4.07308	3.72031	81.2859	110.186	906.906	1	0.456547	0.0836376	39.8857	3.80702	0.0728165	4.08079	0.360503
Oocyte	Mock	1347.64	2.44903	NA	4.33838	2.27045	3.93721	271.294	8.61378	1	0.335202	NA	0.379344	0.184647	0.0444987	10.061	0.384501
Oocyte	Mock	1697.33	1.56934	16.2016	34.3273	2.79087	41.2157	80.3062	12.7865	1	0.170543	0.402552	0.44709	1.53469	0.0434289	2.3646	2.41555
Oocyte	Mock	1451.88	4.744	2.63382	2.30633	2.35536	6.13158	95.1585	13.6017	1	0.602698	0.0765046	0.555999	0.266912	0.0428483	3.27561	0.189729
Oocyte	Mock	1429.59	1.91182	32.8369	10.9048	2.64847	3.68537	181.288	12.1441	1	0.246672	0.968682	0.504158	0.162928	0.0489316	6.3377	0.911064
Oocyte	Mock	1594.22	1.41281	5.58833	6.86651	7.63996	5.40788	44.0877	3.37301	1	0.163463	0.147831	0.125569	0.21439	0.126575	1.38211	0.514435
Oocyte	Mock	1543.46	2.47557	4.69117	20.0247	19.3642	109.711	17.0602	3.89516	1	0.295846	0.128179	0.149776	4.49243	0.33137	0.552415	1.54958
Media	GTR1	1431.06	0.321669	14.1184	13.3694	7.43407	64.9214	32.2434	893.618	1	0.0414607	0.416063	37.06	2.86719	0.137207	1.12605	1.11583
Oocyte	GTR1	1230.28	1.55449	1.3501	0.376856	4.51869	107.263	22.93	3215.68	1	0.23306	0.0462797	155.124	5.51023	0.0970093	0.931481	0.0365859
Oocyte	GTR1	1509.28	3.6853	4.99057	59.696	4.09132	69.4624	27.9698	3222.58	1	0.450391	0.139448	126.72	2.90875	0.0715982	0.926181	4.72411
Oocyte	GTR1	1609.35	5.87162	0.879863	4.58687	4.16755	64.6807	135.455	3591.96	1	0.672966	0.0230566	132.462	2.54009	0.068397	4.20648	0.340415
Oocyte	GTR1	1499.65	1.06614	1.43329	7.36374	5.77608	129.426	121.814	3535.76	1	0.131132	0.0403064	139.928	5.45453	0.10173	4.05959	0.586478
Oocyte	GTR1	1384.87	4.9412	15.743	2.80019	3.2068	87.2684	27.2073	3859.61	1	0.658125	0.479411	165.404	3.98266	0.0611602	0.981863	0.241502
Oocyte	GTR1	1478.64	1.8204	7.65321	6.50584	2.80908	76.4704	42.7774	3247.57	1	0.227086	0.218279	130.349	3.26856	0.0501774	1.44586	0.525514
Media	GTR2	1262.15	0.687482	4.04279	6.55438	3.81315	33.9285	108.023	872.504	1	0.10047	0.135083	41.0267	1.69894	0.0797955	4.27737	0.620244
Oocyte	GTR2	1525.26	8.77537	9.02426	3.95329	5.34013	84.2883	79.0294	2099.33	1	1.06122	0.249516	81.6859	3.4926	0.0924729	2.58952	0.309569
Oocyte	GTR2	1463.36	1.76985	12.0235	12.3221	8.63375	119.783	50.6853	3306.23	1	0.223084	0.346505	134.089	5.1733	0.155831	1.73103	1.00571
Oocyte	GTR2	1338.12	1.97927	5.2902	32.1706	142.101	69.6559	291.39	3196.61	1	0.272832	0.166728	141.777	3.28995	2.80485	10.8832	2.87149
Oocyte	GTR2	1339.71	1.5359	4.92385	2.62113	2.3943	112.281	56.1893	3306.66	1	0.211465	0.154997	146.484	5.29687	0.0472035	2.09613	0.233679
Oocyte	GTR2	1389.08	1.36655	2.41978	2.62292	8.71237	63.4366	61.148	3827	1	0.181461	0.0734649	163.509	2.88628	0.165659	2.20004	0.225528
Oocyte	GTR2	1322.56	9.48854	8.00969	1.35664	5.87544	66.3819	17.3204	4322.95	1	1.32334	0.255407	193.989	3.17221	0.117337	0.654516	0.122517
Media	GTR3	1281.76	1.20691	6.63754	2.77452	7.19964	42.1203	190.084	1014.91	1	0.173681	0.21839	46.9928	2.07688	0.148358	7.41165	0.258538
Oocyte	GTR3	1509.18	4.75548	2.12181	0.948386	3.44649	NA	141.312	1298.52	1	0.581219	0.0592921	51.0644	NA	0.0603175	4.67965	0.0750565
Oocyte	GTR3	1635.63	5.39194	2.34972	2.62998	2.45019	7.05154	79.1716	1304.21	1	0.608058	0.0605845	47.3233	0.272474	0.0395659	2.41913	0.192048
Oocyte	GTR3	1102.53	1.30565	3.11613	2.74492	1.77062	7.67422	99.62	1048.98	1	0.218435	0.119195	56.4666	0.439917	0.0424174	4.51578	0.297361
Oocyte	GTR3	2378.79	3.4371	4.10938	8.26418	2.68379	3.20757	28.4002	1978.65	1	0.266515	0.0728537	49.3656	0.0852209	0.0297989	0.59668	0.414942
Oocyte	GTR3	1463.81	NA	10.2398	3.63312	1.02185	4.94392	33.676	1404.39	1	NA	0.29501	56.9398	0.213458	0.0184378	1.14977	0.296441
Oocyte	GTR3	1456.85	0.927846	6.91168	18.1202	29.465	1.53438	67.166	1217.2	1	0.117475	0.200078	49.5861	0.0665647	0.534194	2.30415	1.48556
Media	Mock	1341.1	1.86548	6.96913	885.184	1.17015	33.9073	24.4974	2.60643	1	0.256575	0.219154	0.115344	1.59793	0.0230455	0.912923	78.8345
Oocyte	Mock	1336.34	0.617069	5.71485	21.7586	3.46098	3.70855	30.3669	16.2263	1	0.0851734	0.180352	0.720635	0.175394	0.0684055	1.13569	1.94473
Oocyte	Mock	1398.23	3.73016	4.05862	6.50474	1.20883	1.46495	189.942	27.7849	1	0.49208	0.122414	1.17935	0.0662171	0.0228347	6.7892	0.555643
Oocyte	Mock	1358.71	4.2999	NA	21.6144	5.50811	4.73681	73.1937	3.92656	1	0.583735	NA	0.171513	0.220335	0.107073	2.69228	1.90002
Oocyte	Mock	1526.61	2.51569	7.60438	5.13219	4.67949	2.9132	144.221	14.2217	1	0.30396	0.210072	0.552886	0.120606	0.0809615	4.72145	0.401531
Oocyte	Mock	1415.4	2.16555	5.52354	12.9263	1.57765	12.5118	45.2017	29.9769	1	0.282212	0.164578	1.25696	0.558685	0.0294401	1.59607	1.09079
Oocyte	Mock	1404.86	0.958907	3.37123	16.1276	3.34132	2.3837	134.516	14.4677	1	0.125901	0.101202	0.611194	0.107238	0.0628192	4.78539	1.37114
Media	GTR1	1638.44	8.96563	1.80133	856.812	6.19699	2.38337	26.085	4.95729	1	1.00934	0.0463654	0.179566	0.0919364	0.0998981	0.795675	62.4595
Oocyte	GTR1	1367.08	1.55845	6.32361	13.9081	2.22361	3.34446	44.3886	1.43077	1	0.210273	0.195075	0.0621137	0.154617	0.0429606	1.62275	1.21512
Oocyte	GTR1	2090.28	1.53237	6.25703	28.4803	2.04098	17.4458	175.92	21.9161	1	0.135221	0.126239	0.622259	0.527486	0.0257894	4.20617	1.62736
Oocyte	GTR1	1287.31	2.13259	2.08668	1.87445	30.9945	25.9517	123.396	3.66957	1	0.305569	0.0683603	0.169178	1.27412	0.635929	4.79064	0.173914
Oocyte	GTR1	1213.17	0.889368	3.79117	2.95229	13.8797	7.73518	38.0408	8.67964	1	0.135222	0.13179	0.424612	0.402973	0.30218	1.56712	0.290658
Oocyte	GTR1	1488.17	1.65532	2.19406	9.66053	2.82499	6.36739	120.501	16.9301	1	0.205171	0.0621768	0.67518	0.270418	0.0501385	4.04684	0.775341
Oocyte	GTR1	1447.04	7.00241	2.43481	5.78445	3.33323	1.21716	57.2074	31.2498	1	0.892588	0.0709601	1.28167	0.0531607	0.0608402	1.97581	0.477445
Media	GTR2	1389.14	1.15087	6.16493	833.357	31.2836	3.80319	43.973	0.964521	1	0.152815	0.18716	0.0412075	0.173032	0.594808	1.58203	71.6518
Oocyte	GTR2	1479.68	1.88398	NA	5.73773	24.3022	1.40594	14.7819	1.23497	1	0.234852	NA	0.0495335	0.060052	0.433796	0.499274	0.463144
Oocyte	GTR2	1425.71	1.69485	7.29967	12.7621	2.09183	2.76356	23.5881	2.66097	1	0.219273	0.215925	0.110769	0.122508	0.0387527	0.826868	1.06914
Oocyte	GTR2	1535.08	0.775696	21.3783	2.46062	4.75708	5.39772	50.5219	7.08231	1	0.0932067	0.587319	0.273815	0.222232	0.0818499	1.64485	0.191451
Oocyte	GTR2	1635.16	1.53911	2.57685	5.15221	2.41359	5.34152	62.3363	3.21188	1	0.173618	0.0664598	0.116576	0.206457	0.038986	1.90526	0.376336
Oocyte	GTR2	1502.31	0.560513	3.07116	9.72717	1.84745	3.08297	59.3409	1.92813	1	0.0688196	0.0862134	0.0761709	0.129699	0.0324803	1.9741	0.773341
Oocyte	GTR2	1430.05	4.63194	NA	11.014	7.95039	18.8432	33.3542	1.35172	1	0.597443	NA	0.0560981	0.832776	0.14684	1.16567	0.919892
Media	GTR3	1361.04	2.18772	18.0775	921.124	4.76988	2.29179	44.4197	1.26071	1	0.296487	0.560141	0.0549739	0.106422	0.0925642	1.6311	80.8333
Oocyte	GTR3	1557.56	4.05274	4.72104	10.8865	1.75069	3.20793	16.6329	9.60529	1	0.479944	0.127828	0.365998	0.130169	0.0296874	0.533703	0.834808
Oocyte	GTR3	1596.34	1.51983	1.98826	8.0421	6.80121	1.52219	62.8543	1.80623	1	0.175613	0.0525267	0.0671521	0.0602657	0.11253	1.96782	0.601711
Oocyte	GTR3	1466.47	1.82626	4.87022	15.356	17.9029	2.19777	27.6708	3.87815	1	0.229706	0.140057	0.15695	0.0947182	0.322445	0.943024	1.25069
Oocyte	GTR3	1446.35	3.4467	8.64007	16.4227	2.05858	6.71951	55.7574	6.61114	1	0.439558	0.251927	0.271278	0.293623	0.0375926	1.92666	1.35617
Oocyte	GTR3	1533.2	2.14675	1.0586	2.46915	4.04639	1.42101	15.4403	6.7263	1	0.258267	0.0291181	0.260369	0.0585768	0.069707	0.503307	0.19235
Oocyte	GTR3	1390.6	2.91306	2.11323	26.6372	5.27989	1.47925	64.4862	2.7641	1	0.386396	0.0640879	0.117968	0.0672303	0.100284	2.31761	2.28786
Media	Mock	1585.64	0.371968	1918.16	3.17559	3.88265	7.48854	124.15	5.21129	1	0.04327	51.0168	0.195053	0.298483	0.0646743	3.91307	0.239202
Oocyte	Mock	1410.55	3.24059	6.11299	2.52011	9.46951	7.34033	60.1253	1.7851	1	0.423761	0.182766	0.0751077	0.328892	0.177315	2.13031	0.21339
Oocyte	Mock	1369.94	0.722247	2.62677	2.80972	2.50273	2.65857	43.9753	5.69858	1	0.0972457	0.0808634	0.246875	0.122652	0.0482525	1.60429	0.244966
Oocyte	Mock	1430.21	1.2704	7.82703	12.1096	3.92955	41.6674	79.3878	3.78504	1	0.163843	0.230797	0.157066	1.8413	0.072569	2.77415	1.01129
Oocyte	Mock	1565.44	2.04681	2.8091	4.03472	5.85627	2.56303	108.95	20.3014	1	0.241172	0.0756766	0.769664	0.103477	0.0988078	3.47828	0.307837
Oocyte	Mock	1491.72	3.0487	4.38631	6.59058	0.977323	3.88632	49.6976	11.3125	1	0.376975	0.124006	0.450072	0.164656	0.0173045	1.66504	0.527691
Media	GTR1	1292.12	15.8722	2008.04	4.21248	0.817463	1.17579	64.6582	4.0595	1	2.26579	65.5389	0.186458	0.0575113	0.0167098	2.50089	0.389384
Oocyte	GTR1	1532.65	1.93638	9007.79	21.0347	3.55428	4.81683	18.8914	1.3273	1	0.233043	247.861	0.0513971	0.19863	0.0612515	0.616025	1.63923
Oocyte	GTR1	1439.08	1.05506	7241.45	1.61435	2.75168	1.79834	107.519	9.63838	1	0.135232	212.213	0.397494	0.0789793	0.0505035	3.73401	0.133985
Oocyte	GTR1	1490.62	1.94091	9670.12	4.59922	4.78565	0.885738	15.203	4.69263	1	0.240173	273.586	0.186835	0.0375546	0.0847968	0.509724	0.368518
Oocyte	GTR1	1658.63	4.48549	7504.63	NA	1.167	4.01858	55.6946	3.61677	1	0.498822	190.814	0.129414	0.153126	0.0185835	1.67818	NA
Oocyte	GTR1	1284.56	3.46143	7434.64	4.63285	8.30919	45.6438	53.0988	2.7565	1	0.497033	244.082	0.127354	2.2457	0.170848	2.06587	0.43076
Oocyte	GTR1	1437.33	2.29946	9213.14	NA	9.94437	3.70202	41.3331	1.57316	1	0.295091	270.323	0.0649576	0.162783	0.182738	1.4372	NA
Media	GTR2	1474.42	1.36071	2242.82	1.59888	21.2497	3.62217	48.0516	5.77842	1	0.170228	64.1512	0.232595	0.155266	0.380663	1.62878	0.129521
Oocyte	GTR2	1522.95	1.46404	2936	1.44979	10.0511	2.54854	42.2988	4.70194	1	0.177318	81.3021	0.183233	0.105763	0.174316	1.38809	0.113701
Oocyte	GTR2	1711.58	2.29518	2485.98	8.2164	2.80154	9.2776	56.4984	2.67104	1	0.247346	61.2537	0.0926178	0.342582	0.0432322	1.64974	0.573362
Oocyte	GTR2	1432.63	1.19984	2259.47	5.14017	10.3869	2.36342	43.7739	20.5437	1	0.15448	66.5123	0.851051	0.104263	0.191495	1.52706	0.428534
Oocyte	GTR2	1502.75	1.25522	2437.42	2.17966	35.4869	3.34324	45.3666	3.49291	1	0.154071	68.4032	0.137947	0.140608	0.623719	1.50878	0.173239
Oocyte	GTR2	1514.5	1.7824	3525.08	106.083	160.219	11.5377	72.3398	6.67886	1	0.21708	98.1589	0.261724	0.481477	2.79416	2.38716	8.36602
Oocyte	GTR2	1513.27	3.40126	2875.21	3.18609	3.88742	19.6869	69.3751	16.8898	1	0.414579	80.1278	0.662397	0.822215	0.0678503	2.29119	0.251469
Media	GTR3	1306.33	1.48045	2156.49	14.2902	35.0222	5.7832	118.231	6.41471	1	0.209038	69.6187	0.291431	0.279796	0.708105	4.52328	1.30656
Oocyte	GTR3	1653.02	4.20351	110.445	15.7398	28.9982	3.31657	15.9408	5.22745	1	0.469051	2.81775	0.187683	0.126806	0.463341	0.481958	1.13728
Oocyte	GTR3	1360.1	2.28239	185.41	4.17401	1.48736	2.3876	30.33	6.32592	1	0.309533	5.74904	0.276036	0.110948	0.0288838	1.1145	0.366545
Oocyte	GTR3	1314.17	1.98402	85.6036	2.56142	2.82389	3.02707	116.786	18.4246	1	0.278472	2.74709	0.832068	0.145579	0.0567551	4.44137	0.232795
Oocyte	GTR3	1425.98	1.2776	151.212	3.43044	33.3764	1.01301	27.5684	11.9116	1	0.165259	4.47203	0.495754	0.044898	0.618206	0.966214	0.287329
Oocyte	GTR3	1397.74	1.93268	55.7807	5.10758	16.8251	3.06819	81.2972	8.01343	1	0.255046	1.68301	0.340253	0.138733	0.317933	2.90686	0.436447
Oocyte	GTR3	1453.89	2.40021	80.3191	36.0812	67.4137	4.8465	35.8762	5.5571	1	0.304512	2.3298	0.226845	0.21068	1.22468	1.23325	2.9641
Media	EXTRA	1017.6	0.844897	3.20737	30.4426	3.98592	1.85467	925.018	2.00669	1	0.153148	0.132924	0.117035	0.11519	0.103457	45.4305	3.57312
Media	EXTRA	1290.58	13.2346	42.1643	4.31042	1371.82	1.22152	31.2105	7.60045	1	1.89153	1.37782	0.349516	0.0598193	28.0751	1.20863	0.398914
Media	EXTRA	1203.89	589.173	1.84625	6.67302	9.98772	7.64914	42.2508	3.60587	1	90.2698	0.0646751	0.177761	0.401563	0.219123	1.75398	0.662034
Media	EXTRA	1166.78	1.82983	4.18031	42.9044	5.38975	1648.75	69.0055	15.2417	1	0.289273	0.151095	0.775274	89.3085	0.122008	2.95576	4.39194
Media	EXTRA	1048.87	0.601993	3.76456	17.5634	48.997	89.0069	73.8933	1138.73	1	0.105865	0.151364	64.4331	5.36323	1.23382	3.52093	1.99999
Media	EXTRA	1262.46	0.866929	1.21553	854.704	6.31132	5.52863	85.6513	4.77504	1	0.126663	0.0406048	0.224476	0.276774	0.132041	3.39071	80.8613
Media	EXTRA	1043.77	2.34834	1839.44	2.61589	8.2897	2.54141	65.622	3.89081	1	0.414994	74.3212	0.221231	0.153885	0.209769	3.14209	0.299335
Media	Mock	1138.87	3.99982	4.85113	7.34048	8.64498	2.71137	606.041	3.40463	2	0.647817	0.179639	0.177422	0.150467	0.200492	26.5952	0.76983
Oocyte	Mock	1429.27	2.30998	2.73533	3.3026	8.84236	12.0372	57.7565	4.62973	2	0.29811	0.0807097	0.192243	0.532276	0.163403	2.01958	0.275984
Oocyte	Mock	1430.74	3.94726	5.70101	15.3352	18.4679	2.84835	49.7078	17.7968	2	0.508884	0.168043	0.738231	0.125822	0.340928	1.73635	1.28018
Oocyte	Mock	1597.63	0.955828	9.50667	5.81564	10.265	10.6277	64.7454	22.031	2	0.110354	0.250947	0.818407	0.420423	0.169702	2.02538	0.434774
Oocyte	Mock	1611.43	1.81754	3.08958	3.70728	1.72644	3.19844	78.5087	10.6324	2	0.208045	0.0808572	0.391589	0.125445	0.0282974	2.4349	0.274782
Oocyte	Mock	1424.8	1.36727	2.90258	0.77559	7.74375	1.87722	43.3823	8.31168	2	0.177004	0.0859132	0.346214	0.0832698	0.14355	1.52171	0.065016
Oocyte	Mock	1283.04	8.87902	1.93521	4.65765	6.88757	2.91862	112.426	14.9292	2	1.27647	0.0636092	0.690569	0.143769	0.141786	4.37929	0.433581
Media	GTR1	1416.88	1.2038	1.91373	1.17167	11.1539	11.0357	587.412	5.28046	2	0.156714	0.0569611	0.221182	0.492257	0.207922	20.7197	0.0987676
Oocyte	GTR1	1394.97	66.345	4.48324	2.22437	3.82162	3.31207	269.226	2.45986	2	8.77263	0.135538	0.104654	0.150059	0.0723586	9.64556	0.190453
Oocyte	GTR1	1453.05	1.89566	3.29709	1.83946	3.80147	9.43695	229.351	1.73902	2	0.240639	0.0956935	0.071029	0.410467	0.0691001	7.88854	0.151201
Oocyte	GTR1	1508.68	1.84102	2.41825	7.9952	3.0985	1.36072	230.969	4.84323	2	0.225085	0.067598	0.190524	0.0570031	0.0542452	7.65125	0.632958
Oocyte	GTR1	1355.18	3.27069	4.92039	2.01036	2.61266	4.35097	314.51	3.39314	2	0.445172	0.15312	0.148599	0.202915	0.0509205	11.5988	0.177182
Oocyte	GTR1	1341.99	1.21976	0.608729	7.84314	2.32599	6.41676	211.669	2.02072	2	0.167653	0.0191296	0.0893653	0.302199	0.0457791	7.88287	0.698047
Oocyte	GTR1	1612.46	1.74565	2.55097	6.85673	10.2599	3.78908	405.88	5.93308	2	0.199689	0.0667187	0.218375	0.148515	0.168059	12.5801	0.507892
Media	GTR2	1358.84	1.95918	1.54809	0.874712	35.0712	6.40649	536.236	NA	2	0.265945	0.0480461	NA	0.297974	0.681694	19.7226	0.0768848
Oocyte	GTR2	1589.01	3.4486	11.4116	34.1691	10.917	8.49136	600.356	2.9416	2	0.400316	0.302867	0.109867	0.337736	0.181462	18.8824	2.56833
Oocyte	GTR2	1658.12	1.86298	11.2077	1.35719	21.0222	29.4963	489.998	1.76144	2	0.207242	0.285057	0.0630471	1.12429	0.334866	14.7691	0.0977617
Oocyte	GTR2	1530.44	2.61528	9.00981	23.8191	35.959	56.8682	309.555	4.4082	2	0.315201	0.248274	0.170945	2.34844	0.620581	10.1088	1.85888
Oocyte	GTR2	1573	0.97337	5.94886	6.11055	2.04932	7.01788	367.634	7.66528	2	0.114139	0.159491	0.289208	0.28197	0.0344104	11.6805	0.463976
Oocyte	GTR2	1301.12	14.6326	2.20004	3.03702	13.5141	3.37768	141.141	3.85514	2	2.07439	0.0713092	0.175847	0.16407	0.274333	5.4214	0.278788
Oocyte	GTR2	1453.26	12.9561	26.5947	9.68722	1.54173	7.56463	489.774	11.2241	2	1.64443	0.771761	0.458375	0.328981	0.0280204	16.8433	0.796159
Media	GTR3	1216.95	3.21421	2.50996	2.05336	7.52953	6.49125	652.1	4.0225	2	0.487178	0.0869814	0.196172	0.337119	0.163419	26.7805	0.201529
Oocyte	GTR3	1467.64	1.61049	7.72151	9.23941	5.93834	4.92373	124.928	8.69093	2	0.202406	0.221878	0.351446	0.212032	0.106869	4.25419	0.751915
Oocyte	GTR3	1460.83	0.547754	4.86907	2.80409	4.72	3.02078	74.8206	8.36389	2	0.0691625	0.140565	0.339797	0.130691	0.0853394	2.55974	0.229264
Oocyte	GTR3	1691.95	3.65984	17.6066	10.2516	10.3122	1.45249	28.9586	2.90256	2	0.398989	0.438855	0.101814	0.0542565	0.160981	0.855394	0.723683
Oocyte	GTR3	1457.73	3.43286	7.73565	5.78089	1.60187	1.10303	10.6551	13.0954	2	0.434374	0.223794	0.533153	0.0478227	0.0290238	0.365305	0.473652
Oocyte	GTR3	1357.41	0.395637	8.36135	1.98146	2.73577	6.41693	76.9382	4.78537	2	0.0537616	0.259775	0.209226	0.298774	0.0532324	2.83274	0.174348
Oocyte	GTR3	1256.9	2.15907	35.0256	20.9238	4.84449	4.6847	73.9888	2.79611	2	0.316849	1.17521	0.132028	0.235563	0.101802	2.94199	1.98831
Media	Mock	1548.02	3.0248	2.85774	2.08163	1238.19	0.975113	138.331	10.2475	2	0.360418	0.0778535	0.392875	0.0398112	21.1261	4.466	0.16061
Oocyte	Mock	1536.33	15.4288	7.97437	10.4683	9.50084	1.21788	58.7801	21.2938	2	1.85239	0.218899	0.822587	0.050101	0.163337	1.91215	0.813832
Oocyte	Mock	1483.31	0.699789	5.05775	4.24231	20.6522	6.30703	23.5134	6.16664	2	0.0870204	0.143799	0.246734	0.268732	0.367741	0.792246	0.341598
Oocyte	Mock	1537.53	0.886434	4.79151	16.4653	1.93747	11.3757	78.1198	3.31001	2	0.106343	0.131426	0.127767	0.467607	0.0332828	2.53929	1.27906
Oocyte	Mock	1453.35	1.69892	9.44359	2.07089	82.7134	76.7224	50.3106	1.34085	2	0.215618	0.274029	0.0547547	3.33639	1.50318	1.73007	0.170188
Oocyte	Mock	1341.53	1.85303	1.8286	2.27286	7.47124	10.1063	48.4084	2.83582	2	0.254781	0.0574845	0.125456	0.476124	0.147096	1.80342	0.202356
Oocyte	Mock	1788.91	0.440715	1.93068	4.51794	7.94804	1.80108	66.4095	3.12067	2	0.0454418	0.0455149	0.103531	0.0636314	0.117349	1.85531	0.301645
Media	GTR1	1676.82	0.764634	8.88341	1.69377	865.412	1.31572	35.7659	1.59462	2	0.084111	0.223422	0.0564395	0.0495912	13.6315	1.066	0.120646
Oocyte	GTR1	1817.83	1.56598	2.22914	11.333	29.7016	8.07404	9.46642	1.52186	2	0.158898	0.0517148	0.049686	0.280714	0.431553	0.26026	0.744621
Oocyte	GTR1	1613.65	0.967541	1.66482	12.793	8.55244	13.3233	19.1824	4.21399	2	0.110598	0.04351	0.154988	0.52183	0.139987	0.594115	0.946907
Oocyte	GTR1	1450.99	29.8838	3.5918	14.251	7.51972	2.15799	110.391	0.652362	2	3.79888	0.104395	0.026683	0.0939964	0.136881	3.80226	1.17307
Oocyte	GTR1	1610.87	2.35574	3.17525	7.6827	35.2364	15.9699	34.9797	3.2637	2	0.269743	0.083128	0.120243	0.626565	0.577746	1.08525	0.569634
Oocyte	GTR1	1442.59	1.02242	1.69401	2.17526	20.2138	1.01925	69.2148	9.22965	2	0.130729	0.0495229	0.379713	0.0446545	0.370096	2.39791	0.1801
Oocyte	GTR1	1400.22	1.57871	5.49804	4.49084	20.9885	3.64138	233.304	3.06916	2	0.207967	0.165594	0.130088	0.16436	0.395908	8.32728	0.383068
Media	GTR2	1495.13	1.84732	12.027	33.3646	1369.74	1.06744	90.1267	1.70047	2	0.227903	0.339241	0.0674996	0.0451221	24.1973	3.01266	2.66533
Oocyte	GTR2	1371.94	10.0565	3.2756	1.7156	37.8826	6.83566	136.32	6.69694	2	1.35206	0.10069	0.289702	0.314899	0.729309	4.96591	0.149357
Oocyte	GTR2	1385.02	0.817701	2.14734	1.47039	1.2107	2.54711	40.6921	2.60918	2	0.108899	0.0653849	0.111805	0.11623	0.0230881	1.46835	0.1268
Oocyte	GTR2	1585.13	3.22266	3.75405	1.3003	33.377	3.58789	22.0173	5.68785	2	0.375003	0.0998771	0.212959	0.143054	0.556146	0.694183	0.0979769
Oocyte	GTR2	1343.47	3.47591	2.76785	2.4878	6.93668	2.93081	74.0079	6.45969	2	0.477227	0.086885	0.285361	0.137875	0.136374	2.75312	0.221172
Oocyte	GTR2	1499.82	3.42514	11.5162	1.53307	12.4678	10.0583	115.213	11.1665	2	0.421235	0.323819	0.441865	0.423851	0.219562	3.83916	0.122086
Oocyte	GTR2	1542.9	4.21776	6.19979	3.91518	23.3598	32.8808	30.7392	2.73875	2	0.50423	0.169461	0.105347	1.34688	0.399887	0.995702	0.303079
Media	GTR3	1505.93	19.0225	11.541	3.82776	892.28	9.40794	571.231	2.43049	2	2.32997	0.323199	0.0957858	0.394836	15.6496	18.9576	0.303588
Oocyte	GTR3	1700.42	1.57002	3.40361	27.1921	147.816	3.82086	59.549	23.5844	2	0.170308	0.0844142	0.823153	0.142014	2.296	1.75022	1.90998
Oocyte	GTR3	1431.34	0.972252	3.56201	2.70672	59.2047	32.644	163.884	19.7333	2	0.125291	0.10495	0.818215	1.4414	1.09249	5.72226	0.225862
Oocyte	GTR3	1540.71	1.9628	2.43691	1.00615	62.9581	2.38231	87.8345	8.60007	2	0.234985	0.0667036	0.331278	0.0977245	1.07929	2.84918	0.0779985
Oocyte	GTR3	1386.65	2.07793	2.93155	4.35451	89.5853	3.27993	40.47	0.982921	2	0.276407	0.0891583	0.0420691	0.149494	1.70639	1.45862	0.375073
Oocyte	GTR3	1626.7	0.601805	NA	2.05529	76.7933	1.40094	28.8605	1.83129	2	0.0682393	NA	0.0668131	0.05443	1.24688	0.886692	0.150907
Oocyte	GTR3	1402.76	2.92532	2.99482	2.12163	69.4623	1.23692	22.9332	3.58948	2	0.384658	0.0900363	0.151866	0.0557291	1.30789	0.817062	0.180646
Media	Mock	1620.84	466.131	6.49446	16.653	2.77768	3.18231	37.0422	0.691015	2	53.0461	0.16898	0.0253023	0.124088	0.0452636	1.14217	1.22715
Oocyte	Mock	1552.79	67.9397	10.6356	28.5805	1.77904	3.7564	54.3417	14.3201	2	8.07043	0.288856	0.547324	0.152892	0.0302608	1.74903	2.19837
Oocyte	Mock	1317.02	44.6573	31.8449	1.16191	2.96372	3.41956	215.672	5.20837	2	6.25441	1.01972	0.234705	0.164099	0.0594364	8.18422	0.105372
Oocyte	Mock	1503.7	74.6256	17.295	3.47291	9.83928	NA	59.8369	8.30592	2	9.15405	0.485055	0.327823	NA	0.172827	1.98877	0.275852
Oocyte	Mock	1647.09	70.3683	7.64035	26.3237	30.0728	14.8429	8.5024	1.99573	2	7.88032	0.195626	0.0719109	0.569543	0.482239	0.257987	1.90885
Oocyte	Mock	1600.23	69.1279	5.29722	2.77489	10.4359	2.9948	8.79717	12.9453	2	7.96813	0.139604	0.480111	0.11828	0.172248	0.274749	0.207113
Oocyte	Mock	1826.59	55.6189	9.47751	10.6559	3.85674	3.61814	18.3626	6.30189	2	5.61652	0.218819	0.204758	0.12519	0.0557682	0.502421	0.696777
Media	GTR1	1430	708.048	NA	4.4971	5.15601	1.95687	70.9344	2.56333	2	91.3294	NA	0.106385	0.086487	0.0952322	2.47911	0.375611
Oocyte	GTR1	1468.35	61.5868	5.90887	2.60693	2.33392	2.73966	79.8041	4.29996	2	7.73649	0.16971	0.173799	0.117922	0.041982	2.71626	0.212053
Oocyte	GTR1	1274.06	42.4584	12.5462	6.38502	11.189	3.60695	237.998	7.12982	2	6.14694	0.415293	0.332123	0.178927	0.231956	9.33594	0.598571
Oocyte	GTR1	1602.83	45.2315	4.32526	7.20252	3.73673	4.66513	27.2331	5.41283	2	5.20522	0.113804	0.200423	0.183951	0.061576	0.849149	0.536711
Oocyte	GTR1	1483.91	73.8472	10.394	32.3424	7.53235	4.57664	95.5682	1.05397	2	9.17934	0.295397	0.0421532	0.194924	0.134069	3.2187	2.6032
Oocyte	GTR1	1587.5	59.6763	7.31667	2.3545	16.4295	13.1838	55.8665	6.75194	2	6.93385	0.194371	0.252422	0.524874	0.27335	1.75879	0.177145
Oocyte	GTR1	1618.81	57.7857	0.744806	7.2168	0.743044	3.75341	65.3265	3.56344	2	6.58429	0.0194034	0.130642	0.14654	0.0121234	2.01682	0.532466
Media	GTR2	1417.08	471.395	4.53914	2.01772	2.93924	6.49237	25.5657	2.38521	2	61.3588	0.135086	0.0998952	0.289558	0.0547833	0.901652	0.170063
Oocyte	GTR2	1361.2	116.803	0.972514	3.45862	3.14577	1.35405	57.241	2.96488	2	15.8277	0.0301303	0.129269	0.062869	0.0610396	2.10165	0.303475
Oocyte	GTR2	1650.06	104.676	1.00101	6.77574	8.0686	3.68713	140.239	5.65026	2	11.7013	0.0255841	0.203227	0.141226	0.129154	4.24761	0.490458
Oocyte	GTR2	1695.54	74.4429	1.68466	3.81242	1.243	1.76466	59.6531	3.13947	2	8.09844	0.041902	0.109891	0.065778	0.0193629	1.75833	0.268557
Oocyte	GTR2	1393.69	66.5656	10.104	1.50302	18.7545	16.2622	47.3804	18.1939	2	8.80987	0.305744	0.774766	0.737461	0.355424	1.69906	0.128808
Oocyte	GTR2	1978.49	91.5337	14.0813	10.2883	12.0611	5.43322	25.8859	1.60507	2	8.53361	0.300152	0.0481473	0.17356	0.161013	0.653891	0.621087
Oocyte	GTR2	1914.83	72.829	7.5873	5.81624	11.397	4.79956	102.571	1.7146	2	7.01551	0.167104	0.0531427	0.158415	0.157205	2.67711	0.362789
Media	GTR3	1746.66	377.139	2.43175	1.58231	2.1454	3.43417	42.3944	1.82534	2	39.8271	0.058714	0.0620223	0.124262	0.0324419	1.21304	0.1082
Oocyte	GTR3	1636.96	92.8183	NA	9.40325	20.2984	5.51436	128.008	35.4064	2	10.4588	NA	1.28368	0.212903	0.327515	3.90816	0.686093
Oocyte	GTR3	1905.93	87.4042	4.02565	1.48807	33.4062	14.2218	139.287	5.40758	2	8.45886	0.089076	0.168387	0.4716	0.462944	3.65241	0.0932527
Oocyte	GTR3	1753.72	132.186	6.64617	5.30189	3.8976	3.6255	20.2237	11.4895	2	13.9031	0.159824	0.388823	0.130657	0.0587009	0.576335	0.361089
Oocyte	GTR3	1668.41	103.131	6.32316	23.8724	9.75681	5.17456	31.3769	12.7596	2	11.4018	0.159832	0.453884	0.196018	0.154459	0.939902	1.70898
Oocyte	GTR3	1793.56	106.695	3.7053	6.68063	4.35124	1.57069	55.768	3.90662	2	10.9727	0.0871243	0.12927	0.0553481	0.0640774	1.55398	0.444883
Oocyte	GTR3	1625.87	116.137	5.10766	4.70492	4.2724	6.36629	49.926	3.43695	2	13.1756	0.132485	0.125458	0.247472	0.0694053	1.53467	0.345628
Media	Mock	1726.64	1.47283	2.19501	3.21658	1.57761	1082.54	20.6471	31.4425	2	0.157339	0.0536126	1.08076	39.625	0.0241327	0.597632	0.222503
Oocyte	Mock	1777.91	31.8806	5.01995	NA	6.90824	30.9394	76.2408	1.52635	2	3.30752	0.119075	0.0509515	1.09984	0.102628	2.14316	NA
Oocyte	Mock	1759.3	24.1319	8.08325	5.41006	1.53346	8.78476	86.7466	2.54338	2	2.5301	0.193766	0.0857994	0.315585	0.0230219	2.46427	0.367288
Oocyte	Mock	1503.29	4.13477	5.48405	1.52123	51.0353	13.5374	95.1101	2.24953	2	0.507336	0.153848	0.0888098	0.56914	0.896677	3.16199	0.120864
Oocyte	Mock	1578.95	3.16792	7.98559	8.45361	4.39402	3.66254	84.4557	4.35853	2	0.370075	0.213289	0.163826	0.146602	0.073502	2.67322	0.639464
Oocyte	Mock	1472.32	2.12251	8.27406	1.71813	2.72967	7.62964	129.335	5.71985	2	0.26591	0.237	0.230566	0.327514	0.0489684	4.39024	0.13938
Media	GTR1	1488.88	0.765658	3.58661	5.20359	6.40361	1087.85	44.0923	8.30976	2	0.0948554	0.101591	0.331239	46.178	0.113599	1.48006	0.417435
Oocyte	GTR1	1785.24	8.14209	3.30271	0.416174	4.577	5958.04	50.7956	1.63034	2	0.84125	0.07802	0.0541994	210.928	0.0677161	1.42202	0.0278434
Oocyte	GTR1	1704.25	1.37937	3.7083	2.78864	3.02609	5413.08	55.841	2.89351	2	0.149291	0.0917642	0.100764	200.742	0.0468981	1.63755	0.195436
Oocyte	GTR1	1988.8	53.8733	7.10336	9.7077	2.63138	5970.66	38.8885	6.11946	2	4.99652	0.150627	0.182614	189.739	0.0349461	0.977248	0.583
Oocyte	GTR1	1679.89	4.58704	1.71809	7.06516	7.95018	5297.17	444.086	NA	2	0.503659	0.0431317	NA	199.291	0.124998	13.2118	0.502324
Oocyte	GTR1	1634.54	3.28837	7.52984	1.38767	5.8185	6029.4	17.8476	7.88549	2	0.371082	0.194277	0.286316	233.134	0.0940206	0.545706	0.101399
Oocyte	GTR1	1648.27	2.23974	2.01092	1.32728	4.58894	5911.35	90.3218	3.98731	2	0.250643	0.0514515	0.14357	226.665	0.0735344	2.73867	0.0961784
Media	GTR2	1544.55	1.78431	6.37688	10.0206	24.4846	1342	57.1492	11.6796	2	0.213087	0.174116	0.448787	54.9135	0.418696	1.8492	0.774887
Oocyte	GTR2	1378.2	2.77092	4.02486	17.588	2.66281	4535.9	31.5707	4.10748	2	0.37085	0.12316	0.176879	208.007	0.0510313	1.14485	1.52422
Oocyte	GTR2	1706.68	8.45233	1.20248	1.53232	88.5357	4928.18	211.779	1.92624	2	0.913505	0.0297138	0.0669838	182.499	1.37017	6.20166	0.107237
Oocyte	GTR2	1564.74	13.929	4.8435	18.1171	59.3803	3934.06	38.9311	19.7802	2	1.64197	0.130542	0.750241	158.9	1.00232	1.24346	1.3829
Oocyte	GTR2	1586.2	1.59986	8.70154	2.28054	10.9361	4100.52	262.949	14.7791	2	0.186041	0.231349	0.552971	163.383	0.182101	8.28493	0.17172
Oocyte	GTR2	1667.2	1.50658	NA	2.56274	2.9641	3259.27	59.4888	14.3162	2	0.166683	NA	0.509628	123.555	0.0469584	1.7833	0.183595
Oocyte	GTR2	1611.49	0.496583	1.24933	3.62863	8.14618	4371.05	79.0923	4.56081	2	0.0568396	0.0326951	0.167968	171.429	0.133516	2.45292	0.268942
Media	GTR3	1434.76	1.69575	6.49061	1.55004	25.5026	1216.61	40.755	2.58512	2	0.218007	0.190783	0.106934	53.5921	0.469477	1.41964	0.129035
Oocyte	GTR3	1680.42	10.0437	2.30162	2.98574	1.8422	28.2747	22.8771	4.114	2	1.10245	0.0577628	0.145297	1.06343	0.0289551	0.68039	0.212216
Oocyte	GTR3	1566.83	3.15035	4.95835	2.38841	3.41085	41.1941	26.4316	3.84673	2	0.370869	0.133458	0.145707	1.66165	0.0574971	0.843094	0.182066
Oocyte	GTR3	1530.95	3.6216	1.21328	3.01948	3.78287	30.0666	28.6956	7.45568	2	0.436338	0.0334218	0.289026	1.24122	0.065263	0.936762	0.235566
Oocyte	GTR3	1344.72	11.6831	1.72249	12.1083	1.37251	48.5503	45.031	18.6543	2	1.60255	0.0540203	0.823303	2.28185	0.0269582	1.67361	1.07546
Oocyte	GTR3	1665.6	0.966569	2.09284	10.3992	6.41538	80.4142	95.8034	5.47623	2	0.10704	0.0529904	0.195129	3.05132	0.101732	2.87465	0.745716
Oocyte	GTR3	1636.43	8.94927	9.56016	4.1002	4.0319	65.1211	229.861	2.34466	2	1.00873	0.246376	0.0850343	2.51507	0.0650758	7.0201	0.299261
Media	Mock	1610.13	1.60869	3.29246	0.727984	70.1627	47.8735	14.2143	982.338	2	0.184288	0.0862364	36.2086	1.87915	1.15094	0.441204	0.0540013
Oocyte	Mock	936.473	3.39501	5.8173	11.1381	3.41579	3.56361	44.2135	7.77254	2	0.668699	0.261974	0.492582	0.240503	0.0963392	2.35958	1.42056
Oocyte	Mock	1550.2	2.49374	23.1132	6.27059	2.08305	1.63683	100.528	22.1206	2	0.296721	0.628786	0.846876	0.0667329	0.0354909	3.24095	0.483129
Oocyte	Mock	1256.22	2.97766	4.20207	18.1263	3.42164	1.40066	46.4353	41.0885	2	0.437215	0.141068	1.94118	0.0704681	0.071941	1.84739	1.72341
Oocyte	Mock	1880.08	1.82212	3.02412	4.28781	6.68377	2.53635	16.6357	14.1164	2	0.178766	0.0678349	0.445616	0.0852628	0.0938972	0.442222	0.272397
Oocyte	Mock	1756.83	1.55061	1.24521	3.78687	1.71028	2.7539	71.5761	72.7047	2	0.162801	0.0298912	2.45608	0.0990704	0.0257125	2.03616	0.25745
Oocyte	Mock	1505.02	10.9893	10.5985	2.97362	0.960553	6.85176	65.4382	96.1058	2	1.34683	0.296984	3.78983	0.287731	0.0168573	2.17303	0.235987
Media	GTR1	1481.37	2.5832	5.49789	11.7832	5.24132	61.4189	139.442	965.731	2	0.321647	0.156518	38.6905	2.62038	0.0934511	4.70439	0.950045
Oocyte	GTR1	1480.13	4.75096	6.65224	3.05789	6.98519	70.811	113.302	3026.94	2	0.592062	0.189539	121.371	3.02362	0.124648	3.82572	0.246755
Oocyte	GTR1	1395.27	8.67888	2.56359	7.36651	8.82289	75.6115	31.9904	3299.68	2	1.14734	0.0774856	140.354	3.42496	0.167017	1.14587	0.630591
Oocyte	GTR1	1729.73	2.78187	10.1138	11.945	1.88182	81.5566	98.5543	3552.83	2	0.29665	0.246584	121.901	2.97993	0.0287346	2.84755	0.824805
Oocyte	GTR1	1457.14	58.698	NA	3.63683	10.7107	71.7793	41.1946	2964.96	2	7.43031	NA	120.762	3.11331	0.194144	1.41291	0.298102
Oocyte	GTR1	1727.73	1.0746	2.36263	5.08518	5.62166	88.2718	16.5579	3637.63	2	0.114724	0.0576703	124.955	3.22904	0.0859404	0.478966	0.35154
Media	GTR2	1436.1	5.94596	3.83381	28.1248	5.01076	56.611	21.3864	1034.34	2	0.763698	0.112584	42.7455	2.49139	0.0921563	0.744262	2.33909
Oocyte	GTR2	4550.69	3.07583	5.70846	4.50686	0.827832	99.7447	124.163	3984.07	2	0.124673	0.0529021	51.9591	1.38528	0.00480476	1.36361	0.118288
Oocyte	GTR2	2030.71	1.38044	6.213	4.74997	0.881192	156.272	49.5193	3463.97	2	0.125388	0.129028	101.237	4.86363	0.0114612	1.21872	0.279375
Oocyte	GTR2	1871.63	0.616309	5.33366	1.64139	4.33774	71.4856	185.785	4248.14	2	0.0607384	0.120181	134.707	2.41393	0.0612139	4.96095	0.104745
Oocyte	GTR2	1470.38	1.16417	0.896481	4.44695	6.27457	79.6818	17.6657	3919.1	2	0.14604	0.0257123	158.186	3.42496	0.11271	0.600448	0.361223
Oocyte	GTR2	1594.72	3.12521	21.1506	1.55182	4.75347	71.3147	337.636	3265.46	2	0.361477	0.559331	121.527	2.82632	0.0787289	10.5813	0.116226
Oocyte	GTR2	1560.08	0.981893	1.65222	7.78831	3.13408	66.8376	34.1241	3723.73	2	0.116092	0.0446635	141.659	2.7077	0.0530603	1.09317	0.596266
Media	GTR3	1500.18	1.29583	11.0673	5.43555	4.13555	63.7474	23.9558	1031.87	2	0.159328	0.311121	40.8218	2.68563	0.0728111	0.798075	0.432757
Oocyte	GTR3	1776.58	5.62976	3.80182	1.90887	15.1702	1.4613	228.229	1689.14	2	0.58451	0.0902481	56.428	0.0519856	0.225535	6.42041	0.128333
Oocyte	GTR3	1445.73	1.59355	3.35966	3.51241	5.48566	2.0762	35.8416	1818.78	2	0.203312	0.0980031	74.6627	0.090763	0.100219	1.23901	0.290176
Oocyte	GTR3	1769.4	5.26355	3.07422	10.7422	9.63101	13.2444	33.3001	1508.5	2	0.548703	0.0732723	50.5977	0.473078	0.143765	0.940575	0.725118
Oocyte	GTR3	1656.85	4.38713	4.2994	6.26595	6.17014	10.824	43.1357	1985.14	2	0.488409	0.109435	71.1084	0.412885	0.0983603	1.30116	0.451698
Oocyte	GTR3	1655.95	8.37571	1.94283	34.8335	20.2972	2.93878	97.7068	2237.46	2	0.932955	0.0494788	80.1901	0.112162	0.323741	2.94886	2.51243
Oocyte	GTR3	1627.92	1.44381	8.25756	9.33466	0.879875	3.47404	124.536	1399.54	2	0.163592	0.213919	51.0228	0.134874	0.0142756	3.82329	0.68487
Media	Mock	1452	3.82735	16.7314	1120.2	2.98181	2.1892	72.9309	6.0066	2	0.486202	0.485955	0.245512	0.0952895	0.05424	2.51027	92.1447
Oocyte	Mock	1683.15	0.682649	11.7266	0.584653	8.28971	3.78771	47.8238	3.34063	2	0.0748102	0.293819	0.117792	0.142226	0.130084	1.42003	0.0414877
Oocyte	Mock	1515.6	3.94455	2.31387	2.5078	5.91911	4.01925	29.8585	2.07922	2	0.480062	0.0643849	0.0814191	0.167604	0.103152	0.984595	0.197629
Oocyte	Mock	1698.52	3.13765	1.88946	7.61465	2.97862	1.93781	16.6541	8.47471	2	0.340736	0.0469133	0.296118	0.0721051	0.0463182	0.490033	0.535454
Oocyte	Mock	1575.13	2.51491	1.17143	9.7361	6.76298	2.74475	40.5029	8.81411	2	0.294505	0.031364	0.332104	0.110132	0.113404	1.28512	0.738265
Oocyte	Mock	1591.12	3.05636	1.12052	20.8877	1.84137	9.87644	107.586	26.0223	2	0.354312	0.0296994	0.970628	0.392304	0.0305663	3.37929	1.56794
Oocyte	Mock	1724.34	2.02868	5.51764	6.66749	12.8212	6.67961	189.547	5.43806	2	0.217008	0.134947	0.187169	0.244825	0.196387	5.49376	0.461832
Media	GTR1	1561.12	1.67315	6.74874	931.047	4.87224	2.80786	107.409	34.0858	2	0.197691	0.182313	1.29584	0.113676	0.0824329	3.4386	71.2327
Oocyte	GTR1	1584.38	5.25043	3.58998	11.6045	4.13241	2.56028	106.429	4.70499	2	0.611254	0.0955575	0.176243	0.10213	0.0688893	3.35719	0.874806
Oocyte	GTR1	1663.21	3.99166	2.19584	9.92926	5.846	6.51269	99.563	9.42723	2	0.442681	0.0556781	0.336394	0.247479	0.0928365	2.99175	0.713038
Oocyte	GTR1	1574.32	0.988618	1.1984	11.1741	27.363	4.38641	121.058	4.57437	2	0.11583	0.0321024	0.172444	0.176093	0.459068	3.84304	0.847738
Oocyte	GTR1	1478.87	32.0462	1.33976	3.39039	3.52491	4.31941	69.8572	2.38064	2	3.99699	0.0382058	0.0955381	0.184595	0.0629544	2.36079	0.273819
Oocyte	GTR1	1625.14	8.2651	6.15869	27.4101	1.43121	5.39734	87.7649	6.20451	2	0.938084	0.159819	0.226583	0.209901	0.0232605	2.69901	2.01447
Oocyte	GTR1	1872.89	0.874524	1.39321	4.28286	2.83738	6.85162	51.5536	4.79477	2	0.086128	0.0313715	0.151938	0.23121	0.040014	1.37569	0.273127
Media	GTR2	1507.45	0.731467	10.7767	951.71	11.1715	3.49773	70.6471	23.8135	2	0.0895028	0.301491	0.937542	0.146646	0.195738	2.34221	75.4057
Oocyte	GTR2	1629.14	1.26061	4.86884	19.9898	66.5376	4.61465	103.995	2.66925	2	0.142727	0.126037	0.0972394	0.179022	1.07874	3.19027	1.46552
Oocyte	GTR2	1520.64	1.03087	NA	3.36822	6.73396	3.63141	10.5226	7.13218	2	0.125044	NA	0.27836	0.15093	0.116964	0.345838	0.264556
Oocyte	GTR2	1406.38	2.81501	2.0475	16.0544	4.17225	5.01055	53.577	3.85914	2	0.3692	0.0613975	0.162854	0.225169	0.0783562	1.90392	1.36343
Oocyte	GTR2	1336.93	4.65092	9.91727	0.667782	NA	1.45585	44.8649	2.02999	2	0.641678	0.312836	0.0901151	0.0688231	NA	1.67716	0.0596583
Oocyte	GTR2	1662.75	2.31954	6.55712	3.82609	6.19	4.32335	113.167	17.6225	2	0.257311	0.166309	0.629001	0.164331	0.0983264	3.40148	0.274834
Oocyte	GTR2	1514.15	4.69843	7.30634	23.2234	1.46601	12.7197	81.2494	14.1837	2	0.572359	0.203498	0.555944	0.530926	0.0255726	2.68179	1.83189
Media	GTR3	1581.29	1.66191	3.27322	1090.32	2.49285	1.37031	39.6702	4.43109	2	0.193857	0.0872961	0.166307	0.0547688	0.0416381	1.2538	82.3545
Oocyte	GTR3	1561.62	2.98747	110.826	22.5424	1.45636	3.87389	87.9189	17.3136	2	0.35287	2.99294	0.657995	0.156783	0.024632	2.81373	1.72412
Oocyte	GTR3	1643.28	59.5845	9.33655	14.1336	12.0571	5.22167	48.8723	13.8844	2	6.68815	0.23961	0.501446	0.200827	0.193793	1.48636	1.02727
Oocyte	GTR3	1680.42	1.68045	7.65333	17.8272	4.72657	2.67135	66.5366	4.19367	2	0.184456	0.192072	0.148111	0.100471	0.0742909	1.97887	1.26709
Oocyte	GTR3	1577.79	2.50593	15.2555	5.78679	50.2918	9.68862	127.169	5.82632	2	0.292959	0.407764	0.219158	0.388097	0.841891	4.02819	0.438059
Oocyte	GTR3	1737.52	1.12099	4.98414	3.30283	7.49846	3.24409	161.459	7.47975	2	0.119003	0.120974	0.255487	0.118002	0.113986	4.64416	0.227039
Oocyte	GTR3	1523.94	4.3532	1.53342	13.7107	3.51959	11.4562	182.834	6.59748	2	0.526896	0.0424348	0.256934	0.475112	0.061	5.99602	1.07457
Media	Mock	1415.92	8.14703	2206.17	21.5372	31.0775	7.38964	73.4132	2.12855	2	1.06132	65.7101	0.0892188	0.329846	0.579716	2.59126	1.81675
Oocyte	Mock	1651.81	7.15169	13.6121	0.453417	4.37823	NA	39.4571	7.46845	2	0.798607	0.347531	0.268337	NA	0.0700075	1.19382	0.0327854
Oocyte	Mock	1292.21	1.89774	8.33551	20.0163	3.7225	5.61511	22.2165	5.05923	2	0.270888	0.272038	0.232361	0.274632	0.0760867	0.859244	1.85009
Oocyte	Mock	1552.87	1.41871	3.53819	28.0035	5.12409	2.23807	50.0545	1.97683	2	0.168517	0.0960894	0.0755519	0.0910884	0.087154	1.61095	2.15387
Oocyte	Mock	102.318	2.52399	4.62865	14.6865	3.20143	1.69081	178.737	4.77933	2	4.55011	1.9078	2.77222	1.0444	0.826417	87.3048	17.144
Oocyte	Mock	1039.78	2.56528	3.44455	4.73188	8.00012	2.5243	15.7158	20.0326	2	0.455073	0.139709	1.14343	0.153436	0.203219	0.755393	0.543548
Oocyte	Mock	1744.87	2.52584	9.92681	10.2888	2.25992	1.53617	32.1023	32.3944	2	0.267011	0.239926	1.10184	0.0556422	0.0342087	0.919494	0.704278
Media	GTR1	1584.85	2.32935	2377.13	3.36495	5.81712	32.3511	12.2004	3.60813	2	0.271101	63.255	0.135115	1.29011	0.0969451	0.384732	0.253591
Oocyte	GTR1	1725.51	3.33148	9759.58	4.72909	5.58218	8.49287	43.9254	5.09442	2	0.356126	238.531	0.175222	0.311073	0.0854462	1.27225	0.327343
Oocyte	GTR1	1740.65	3.77066	6398.21	1.97604	3.53202	3.72693	47.1416	18.3821	2	0.399569	155.017	0.62675	0.135321	0.0535944	1.35353	0.13559
Oocyte	GTR1	1910.8	1.40337	10575	5.80292	4.17964	7.81682	60.1711	7.02575	2	0.135469	233.397	0.218217	0.258548	0.0577737	1.57379	0.362722
Oocyte	GTR1	1468.91	0.746425	8819.31	13.4112	8.0183	2.6468	96.5728	9.45541	2	0.0937295	253.204	0.382029	0.113881	0.144176	3.28575	1.09047
Oocyte	GTR1	1680.51	1.09291	10852.1	14.7495	8.12012	4.8172	75.5912	2.60803	2	0.119959	272.335	0.092105	0.181168	0.127623	2.24805	1.04829
Media	GTR2	1405.69	0.872826	2598.9	6.51339	67.652	2.99277	83.4736	8.55138	2	0.114531	77.9707	0.361042	0.134558	1.27115	2.9678	0.553428
Oocyte	GTR2	1678.77	1.8954	3519.83	1.30962	3.31319	6.3878	46.0421	7.97596	2	0.208255	88.4222	0.28197	0.240484	0.0521269	1.37069	0.0931747
Oocyte	GTR2	1375.7	8.25362	5124.96	11.4228	3.46546	3.87505	48.0124	5.93699	2	1.10664	157.107	0.256126	0.178024	0.066534	1.74423	0.991721
Oocyte	GTR2	1809.71	6.53131	3257.14	51.5624	6.04378	4.71262	33.1934	8.27751	2	0.665696	75.9029	0.271457	0.164581	0.0882076	0.916679	3.40304
Oocyte	GTR2	1738.93	1.22186	3997.52	10.1553	1.22394	7.75284	56.2137	1.50116	2	0.129606	96.9481	0.0512338	0.281776	0.0185903	1.6156	0.697512
Oocyte	GTR2	1198.95	4.6374	2831.6	2.46007	6.98428	6.50204	114.129	11.4504	2	0.713446	99.6011	0.566805	0.342749	0.153861	4.75742	0.245071
Oocyte	GTR2	1395.09	4.4702	3520.01	3.42409	12.3463	0.910034	80.2326	3.26225	2	0.591032	106.408	0.13878	0.041227	0.233744	2.87425	0.293148
Media	GTR3	1489.82	3.7014	2495.7	2.37873	5.12926	11.7547	57.6151	3.5213	2	0.458266	70.6463	0.140275	0.498658	0.0909345	1.93276	0.190702
Oocyte	GTR3	1693.48	1.55266	198.204	NA	7.76029	19.8522	61.4385	5.63632	2	0.169115	4.93588	0.197527	0.74089	0.121033	1.81316	NA
Oocyte	GTR3	1485.84	0.807851	137.517	5.32335	2.57739	11.0644	30.1509	8.93773	2	0.100287	3.90316	0.356998	0.47063	0.0458158	1.01415	0.427913
Oocyte	GTR3	1604.8	0.775894	275.218	9.06041	2.91956	10.832	38.6261	10.2782	2	0.0891796	7.23244	0.380107	0.426593	0.0480511	1.20291	0.674325
Oocyte	GTR3	1528.17	5.15378	451.113	15.0204	3.25623	10.9695	66.2634	1.33323	2	0.62207	12.4493	0.0517777	0.453669	0.0562795	2.16709	1.17396
Oocyte	GTR3	1349.68	2.10109	782.445	3.06649	13.2159	2.14827	48.7988	5.2202	2	0.287144	24.4487	0.229546	0.100597	0.258628	1.80698	0.271366
Oocyte	GTR3	1536.8	1.68573	141.991	7.11749	19.7242	NA	53.4272	7.39887	2	0.202328	3.89651	0.285732	NA	0.338992	1.73748	0.553162
Media	EXTRA	1301.25	2.71202	2.87164	1.71119	8.23176	1.36838	1078.62	1.21671	2	0.384429	0.093068	0.0554927	0.0664615	0.167085	41.4267	0.157065
Media	EXTRA	1066.31	0.967235	1.2202	6.08391	1717.86	1.13325	62.3543	6.31262	2	0.167314	0.0482589	0.351347	0.0671685	42.5511	2.92251	0.68146
Media	EXTRA	1320.24	602.424	2.1445	37.8216	9.75728	6.40375	98.5601	18.4268	2	84.1659	0.0685023	0.828344	0.306556	0.195202	3.731	3.42162
Media	EXTRA	1371.54	1.8945	3.62571	2.47437	8.38452	1413.81	197.795	25.2269	2	0.254784	0.111485	1.09161	65.1494	0.161465	7.20747	0.215477
Media	EXTRA	1193.28	110.894	2.11409	20.3526	3.15234	48.1675	166.448	1081.25	2	17.1417	0.0747157	53.7766	2.55116	0.0697746	6.97124	2.03714
Media	EXTRA	1247.09	5.85067	2.97433	1012.86	16.1312	1.28025	63.7553	11.9989	2	0.865353	0.100583	0.571024	0.0648817	0.341647	2.55502	97.0056
Media	EXTRA	1230.53	2.89478	2106.19	7.47694	14.4341	4.01271	15.2519	4.69191	2	0.43392	72.1834	0.226292	0.206097	0.309818	0.61945	0.725731
Media	Mock	1456.92	6.37446	16.7217	14.7009	4.19411	3.30754	719.995	5.29651	3	0.807036	0.484034	0.215757	0.143481	0.0760346	24.6984	1.20518
Oocyte	Mock	1447.67	0.716459	1.38828	2.01919	20.0433	4.8906	37.7853	1.05922	3	0.0912865	0.0404425	0.0434238	0.21351	0.365685	1.30445	0.166591
Oocyte	Mock	1323.79	2.3536	3.80883	7.33562	4.74415	5.61972	30.1915	NA	3	0.327945	0.12134	NA	0.268302	0.0946559	1.13983	0.661854
Oocyte	Mock	1444.58	4.40632	4.38918	3.57671	5.49137	11.653	52.6193	1.79585	3	0.562626	0.128137	0.0737802	0.509824	0.100403	1.82045	0.295723
Oocyte	Mock	1423.51	2.26862	7.52015	14.8857	7.49736	13.3824	158.174	6.3601	3	0.293959	0.222791	0.265164	0.594156	0.139109	5.55328	1.24898
Oocyte	Mock	1665.54	0.724742	4.55918	2.46267	21.0787	12.4012	25.9933	6.88819	3	0.0802629	0.115442	0.24545	0.470581	0.334269	0.779977	0.176602
Oocyte	Mock	1376.16	2.2722	5.9717	1.56306	6.63407	14.2011	34.2557	4.00913	3	0.304552	0.183003	0.172899	0.652197	0.127326	1.24405	0.135659
Media	GTR1	1452.54	3.81245	3.77791	1.14805	1.88161	2.61265	615.033	9.08148	3	0.484128	0.109687	0.371056	0.113679	0.0342143	21.1614	0.0944007
Oocyte	GTR1	1448.52	4.72304	12.2284	3.42676	51.1731	3.15682	253.999	3.06827	3	0.601427	0.356021	0.125713	0.137738	0.933094	8.76361	0.282556
Oocyte	GTR1	2486.95	14.3233	7.29954	2.37429	1.91584	6.27009	457.262	5.57033	3	1.06233	0.123783	0.132931	0.159343	0.020347	9.18912	0.114028
Oocyte	GTR1	1666.05	1.84723	1.03532	4.48119	34.4525	6.91016	278.243	4.05498	3	0.204511	0.026207	0.144448	0.262135	0.546184	8.34661	0.321254
Oocyte	GTR1	1465.86	1.97427	1.71016	11.6519	0.709739	5.95275	215.868	3.67119	3	0.248428	0.0492013	0.148637	0.256657	0.0127883	7.35991	0.949398
Oocyte	GTR1	1554.31	1.07839	2.09691	0.329096	8.47538	11.5524	303.561	3.28097	3	0.127974	0.0568947	0.125278	0.46974	0.144022	9.76074	0.0252888
Media	GTR2	1466.87	1.30723	2.34704	2.82985	1.51172	9.60887	842.262	52.7221	3	0.164379	0.0674777	2.1331	0.414006	0.0272199	28.6966	0.230417
Oocyte	GTR2	1332.56	5.59854	3.76745	7.46925	92.3477	5.0008	421.331	4.65583	3	0.774948	0.119232	0.207358	0.23718	1.8304	15.802	0.669473
Oocyte	GTR2	1437.15	4.5353	5.2982	6.2105	5.38035	2.79993	483.156	6.45181	3	0.582089	0.155474	0.266435	0.123132	0.0988817	16.802	0.516141
Oocyte	GTR2	302.627	3.87631	6.23969	1.92098	7.02865	1.45047	139.523	7.73936	3	2.36263	0.869533	1.51778	0.30292	0.613438	23.0415	0.758153
Oocyte	GTR2	1241.09	1.48521	12.238	5.99854	1.39064	15.1056	301.954	NA	3	0.220733	0.415849	NA	0.769238	0.029595	12.1594	0.577277
Oocyte	GTR2	1466.55	0.855579	17.2504	13.8699	NA	2.28551	508.6	5.52806	3	0.107609	0.496058	0.223711	0.0984944	NA	17.3322	1.12959
Oocyte	GTR2	1558.79	0.92915	12.0657	22.1602	2.55516	4.35285	381.4	7.12074	3	0.109947	0.326433	0.271112	0.176486	0.0432949	12.2283	1.69796
Media	GTR3	1356.46	3.61145	2.33594	3.18612	12.9799	5.29678	673.008	6.60234	3	0.491091	0.0726253	0.288871	0.246793	0.252739	24.7964	0.280543
Oocyte	GTR3	1518.91	5.64402	18.1799	5.2486	3.71061	3.19834	52.3674	4.05366	3	0.685399	0.504768	0.15839	0.133082	0.0645241	1.72308	0.412721
Oocyte	GTR3	1553.98	4.75457	23.9554	16.6768	9.0362	4.4233	36.3876	15.2247	3	0.564354	0.650112	0.581452	0.179898	0.153584	1.17026	1.28177
Oocyte	GTR3	1317.61	1.37689	7.83057	3.21373	3.11022	11.8226	39.3549	9.86384	3	0.192752	0.250633	0.444295	0.567092	0.0623466	1.49275	0.291317
Oocyte	GTR3	1519.49	1.52825	2.52793	3.28231	23.7836	NA	26.2172	6.99427	3	0.185516	0.0701612	0.273184	NA	0.413415	0.862308	0.258003
Oocyte	GTR3	1520.15	1.31165	4.47395	8.11986	1.81013	3.20658	29.2365	NA	3	0.159154	0.124119	NA	0.133316	0.0314508	0.961203	0.637979
Oocyte	GTR3	1421.64	3.52273	8.61951	12.6989	6.27859	9.36064	92.2754	2.62936	3	0.457063	0.255696	0.109767	0.416143	0.116649	3.24393	1.06689
Media	Mock	1300.35	1.40981	6.65546	8.48592	955.424	3.58066	40.7517	3.08575	3	0.199979	0.215848	0.140835	0.174031	19.4063	1.56624	0.779436
Oocyte	Mock	1555.84	1.23336	8.46094	7.15329	17.7214	5.40581	46.9846	8.90131	3	0.146222	0.229343	0.339547	0.219594	0.300843	1.50927	0.549141
Oocyte	Mock	1435.8	11.2412	2.74327	9.94583	80.3669	3.60787	47.8653	1.37092	3	1.44413	0.0805762	0.0566671	0.158812	1.4784	1.66611	0.827355
Oocyte	Mock	1554.23	1.18178	3.66063	6.14465	2.00697	4.19469	74.746	10.6288	3	0.140251	0.0993277	0.405863	0.170573	0.034106	2.40351	0.472198
Oocyte	Mock	1596.35	1.01306	9.65297	21.4277	5.06173	3.51983	26.2792	3.94278	3	0.117055	0.255014	0.146583	0.139354	0.0837486	0.82273	1.60321
Oocyte	Mock	1637.03	14.2231	3.42503	6.1428	3.88675	3.04681	49.5415	0.623103	3	1.60259	0.0882347	0.02259	0.117629	0.06271	1.51247	0.448181
Oocyte	Mock	1512.03	1.51893	2.43236	4.77174	6.33211	4.38045	36.3266	3.50659	3	0.185295	0.067842	0.137637	0.183098	0.11061	1.20071	0.37693
Media	GTR1	1504.63	1.17374	3.76839	3.55726	948.259	2.11889	61.2693	3.35997	3	0.143889	0.105623	0.132531	0.0890029	16.6458	2.03511	0.282377
Oocyte	GTR1	1673.5	5.55516	3.57324	3.40219	17.7481	4.73364	19.7112	5.10782	3	0.612288	0.0900465	0.181143	0.17877	0.280112	0.588655	0.242815
Oocyte	GTR1	1380.08	4.34301	7.6719	3.19276	50.4183	60.5618	43.5646	2.01078	3	0.58046	0.234439	0.0864715	2.77346	0.964922	1.57763	0.276316
Oocyte	GTR1	1386.1	5.22676	7.63777	6.6231	16.6089	1.9707	60.5119	10.7045	3	0.695542	0.232382	0.458337	0.0898572	0.316486	2.18183	0.570703
Oocyte	GTR1	1583.61	1.45507	9.87946	1.37095	10.8799	NA	121.685	3.17558	3	0.169481	0.263097	0.119011	NA	0.181461	3.84029	0.103399
Oocyte	GTR1	1738.79	1.35899	4.53073	3.7295	21.3862	4.63947	25.6698	17.1531	3	0.144164	0.109889	0.585474	0.168635	0.324859	0.73782	0.256181
Oocyte	GTR1	1758.92	1.84802	3.4896	10.5678	15.1208	1.58212	83.6549	5.66014	3	0.193796	0.0836681	0.190982	0.0568484	0.227057	2.37695	0.717598
Media	GTR2	1761.4	2.02139	7.95451	2.45052	1055.26	2.6792	108.221	9.38603	3	0.211679	0.190452	0.316253	0.096133	15.8236	3.07062	0.166166
Oocyte	GTR2	1463.53	2.56286	1.98245	NA	13.4041	4.58806	14.6638	8.63582	3	0.323004	0.0571256	0.350197	0.198131	0.241904	0.500748	NA
Oocyte	GTR2	1670.53	6.54083	15.0601	0.810554	6.63607	8.00098	44.77	2.19837	3	0.722212	0.380195	0.0781013	0.302702	0.104921	1.33939	0.0579524
Oocyte	GTR2	1688.16	3.33265	11.2039	1.67731	16.1832	4.02633	133.839	2.32323	3	0.364134	0.279889	0.0816752	0.150738	0.253196	3.96227	0.11867
Oocyte	GTR2	1426.75	1.35011	7.48393	9.06731	15.9827	6.07281	62.9588	3.25938	3	0.174546	0.221215	0.135581	0.26901	0.295877	2.20539	0.759058
Oocyte	GTR2	1486.43	0.916761	7.16824	16.2716	33.9	70.7999	41.1267	1.7525	3	0.113762	0.203376	0.0699723	3.01034	0.60237	1.38279	1.30746
Oocyte	GTR2	1565.78	3.18908	5.21165	4.11804	7.96771	1.60946	22.3509	6.69246	3	0.375682	0.14037	0.253669	0.0649644	0.134403	0.71341	0.314126
Media	GTR3	1518.42	1.62263	9.44099	2.42404	1395.3	1.47888	51.5041	4.41332	3	0.197112	0.262214	0.172498	0.0615555	24.2706	1.69521	0.190673
Oocyte	GTR3	1586.66	3.52907	2.76009	4.70502	107.795	2.39386	19.7276	10.6888	3	0.410262	0.0733617	0.399814	0.0953546	1.79441	0.621391	0.354177
Oocyte	GTR3	1598.48	1.02107	5.96785	8.68343	94.7107	2.32575	53.1915	7.76723	3	0.117824	0.15745	0.288383	0.0919561	1.56494	1.66307	0.648824
Oocyte	GTR3	1761.64	3.37678	3.38357	6.95891	36.9351	6.37242	22.7171	3.97503	3	0.353565	0.0810005	0.133916	0.228619	0.553768	0.64448	0.471809
Oocyte	GTR3	1507.01	3.91114	3.1328	2.01013	62.0437	1.85833	14.9756	8.32028	3	0.478711	0.0876695	0.327668	0.0779352	1.0874	0.496643	0.159313
Oocyte	GTR3	1558.82	2.67766	3.60939	2.6754	33.7531	2.62401	52.9837	3.84573	3	0.316842	0.097649	0.146417	0.106388	0.571904	1.69871	0.204991
Oocyte	GTR3	1519.55	2.30062	11.8418	6.77934	152.03	8.09464	59.6464	16.3528	3	0.279264	0.328648	0.638687	0.336672	2.64253	1.96175	0.532862
Media	Mock	1535.81	358.791	5.85677	3.658	3.85596	4.31326	32.0967	6.124	3	43.0912	0.160824	0.236651	0.177498	0.0663134	1.04447	0.284478
Oocyte	Mock	1608.95	63.6145	7.5209	3.06281	19.0805	1.61816	27.9022	3.98717	3	7.29287	0.197132	0.147073	0.0635631	0.313223	0.866703	0.227363
Oocyte	Mock	1677.52	75.6108	5.07591	1.44521	4.63038	2.8427	48.522	3.44245	3	8.31384	0.127608	0.12179	0.1071	0.0729049	1.4456	0.102898
Oocyte	Mock	1523.62	56.6351	NA	2.59254	5.01977	5.49635	76.1512	6.8266	3	6.85636	NA	0.265912	0.227994	0.0870188	2.4979	0.203231
Oocyte	Mock	1470.14	83.7987	6.47326	3.82938	2.25618	5.55854	167.589	6.24144	3	10.5139	0.185693	0.251963	0.238961	0.0405342	5.69721	0.311109
Oocyte	Mock	1719.14	73.7104	1.91121	11.9149	17.2172	6.6965	23.1869	19.4819	3	7.90867	0.0468846	0.672562	0.246186	0.26452	0.674074	0.827798
Oocyte	Mock	1473.18	66.5102	14.7882	12.1276	60.2966	6.21123	128.448	3.80648	3	8.32756	0.42334	0.153348	0.266469	1.08104	4.3576	0.983245
Media	GTR1	1454.97	561.894	2.41085	7.38756	9.87368	32.8804	31.3022	10.1646	3	71.234	0.0698793	0.414619	1.42827	0.179239	1.07522	0.606445
Oocyte	GTR1	1745.37	129.042	7.68079	3.86235	3.45567	3.3783	69.861	3.07726	3	13.6373	0.185588	0.104638	0.122331	0.0522941	2.00043	0.264307
Oocyte	GTR1	1746.83	87.6736	4.39873	2.46277	4.73582	8.51365	30.3935	7.32437	3	9.2577	0.106196	0.248846	0.308028	0.0716063	0.869571	0.16839
Oocyte	GTR1	1524.97	100.242	8.03227	2.23399	52.9201	1.70122	46.1871	7.39248	3	12.1248	0.22213	0.2877	0.0705059	0.916573	1.51368	0.17497
Oocyte	GTR1	1482.84	115.257	2.67532	3.27915	11.6454	1.90954	31.7601	2.09388	3	14.3371	0.0760873	0.0838048	0.0813882	0.207428	1.07044	0.264125
Oocyte	GTR1	1474.67	96.2092	5.84628	5.83872	6.26663	6.95862	107.708	5.43087	3	12.034	0.167193	0.218568	0.298233	0.11224	3.65032	0.472898
Oocyte	GTR1	1762.85	97.7284	10.1803	9.56124	0.678736	6.49841	35.5981	11.4939	3	10.2257	0.243544	0.38696	0.23298	0.0101693	1.00922	0.647802
Media	GTR2	1446.91	464.6	5.54116	6.19934	4.66002	4.05572	18.6901	1.79445	3	59.2274	0.161507	0.073604	0.177155	0.0850654	0.645571	0.511738
Oocyte	GTR2	1742.25	156.385	3.4424	10.57	7.19663	4.51785	43.5112	6.22507	3	16.5566	0.0833264	0.212054	0.163889	0.1091	1.24815	0.724618
Oocyte	GTR2	1548.76	159.404	10.802	3.14499	37.479	4.90735	15.9297	6.61098	3	18.9845	0.294137	0.253334	0.200258	0.639162	0.514043	0.242537
Oocyte	GTR2	1860.52	145.821	7.1379	69.9191	4.21487	3.61923	39.7815	10.6157	3	14.4568	0.161796	0.338631	0.122945	0.0598353	1.06862	4.48855
Oocyte	GTR2	1797.65	126.305	5.6443	1.44508	5.26622	4.22837	25.6729	19.1581	3	12.9599	0.132415	0.632499	0.14866	0.077375	0.713747	0.0960131
Oocyte	GTR2	1633.34	115.437	1.46857	11.0448	1.49386	5.93909	27.0739	7.32647	3	13.0362	0.0379183	0.266213	0.22981	0.0241568	0.828416	0.807654
Oocyte	GTR2	1773.53	147.114	1.63843	6.76677	90.8519	6.75565	14.5267	1.57265	3	15.3003	0.0389599	0.0526264	0.240743	1.35301	0.409357	0.455706
Media	GTR3	1408.97	443.781	0.601516	22.0857	6.89946	1.35471	25.7868	2.81469	3	58.097	0.0180044	0.118561	0.0607674	0.129337	0.914687	1.87221
Oocyte	GTR3	590.707	78.6201	8.20066	16.215	6.92083	6.95793	32.6378	11.5732	3	24.5497	0.585474	1.16277	0.744447	0.309452	2.76136	3.27859
Oocyte	GTR3	1400.05	165.677	5.2136	5.07371	5.09978	31.1744	42.3577	5.05807	3	21.8275	0.157045	0.214414	1.40728	0.0962089	1.51204	0.432838
Oocyte	GTR3	1401.72	168.523	1.31168	13.167	1.04579	4.02756	45.8371	2.86733	3	22.176	0.0394637	0.121403	0.181596	0.0197056	1.6343	1.12194
Oocyte	GTR3	1603.22	175.68	11.342	12.7141	1.27567	4.14915	77.7737	1.15965	3	20.2123	0.298351	0.0429284	0.163566	0.0210161	2.42446	0.947189
Oocyte	GTR3	1699.67	142.438	3.18433	2.99205	2.10165	27.0303	60.3108	3.89213	3	15.4577	0.0790105	0.135905	1.00511	0.0326589	1.77339	0.210256
Oocyte	GTR3	1544.61	174.519	4.39113	2.99989	1.28464	2.49009	29.1229	2.73549	3	20.8406	0.119892	0.105106	0.101888	0.021967	0.942304	0.23197
Media	Mock	1556.46	1.07879	3.19944	5.11414	0.568157	1272.69	69.9403	2.74854	3	0.127845	0.0866896	0.104803	51.6788	0.00964135	2.24577	0.392445
Oocyte	Mock	1435.49	2.75982	1.71756	7.03088	11.8604	7.40085	36.3551	18.5363	3	0.354623	0.0504595	0.766366	0.325843	0.218226	1.26573	0.584998
Oocyte	Mock	1588	1.52786	3.54857	12.9534	6.96828	7.48061	43.1238	17.5799	3	0.177466	0.0942395	0.657016	0.297722	0.115899	1.35719	0.974263
Oocyte	Mock	1514.7	5.90168	3.29593	4.70762	1.75128	14.1803	92.3493	4.1944	3	0.718679	0.0917663	0.164345	0.591679	0.0305376	3.04707	0.371209
Oocyte	Mock	1588.94	2.28857	2.36663	0.991014	2.01858	12.0586	30.1645	9.15632	3	0.26567	0.0628134	0.341998	0.479639	0.033554	0.948773	0.0744929
Oocyte	Mock	1645.82	4.4093	28.0607	1.38631	2.55152	8.01027	54.5596	4.81741	3	0.494167	0.719033	0.173718	0.307604	0.0409473	1.65678	0.100605
Oocyte	Mock	1589.09	8.34013	3.24887	4.37999	3.0126	7.02272	42.2032	5.6825	3	0.968078	0.0862216	0.212228	0.279308	0.0500728	1.32731	0.329207
Media	GTR1	1694.6	2.45628	4.29034	1.14047	8.18417	1186.99	74.7251	2.64068	3	0.26736	0.106772	0.0924826	44.2698	0.12756	2.20381	0.0803822
Oocyte	GTR1	1601.57	15.6493	8.11991	3.66859	5.8947	5538.29	34.509	3.52345	3	1.80233	0.213814	0.130567	218.553	0.0972128	1.07687	0.273588
Oocyte	GTR1	1626.24	7.76502	6.53399	1.78665	6.99265	5469.41	53.0011	3.72749	3	0.880731	0.169444	0.136033	212.56	0.11357	1.62883	0.131219
Oocyte	GTR1	1602.29	7.02366	0.667078	4.14169	5.94468	4722.29	16.8886	14.2896	3	0.808551	0.0175577	0.529286	186.268	0.0979929	0.526778	0.308731
Oocyte	GTR1	1396.28	4.53623	1.2902	22.2652	178.751	5501.94	60.8763	5.19273	3	0.599251	0.0389688	0.220717	249.041	3.38131	2.17897	1.90457
Oocyte	GTR1	1479.19	3.42834	45.9637	2.05256	1.76598	5589.81	43.4033	2.09565	3	0.42751	1.31046	0.0840828	238.836	0.0315334	1.46647	0.165736
Oocyte	GTR1	1363.72	6.18951	4.27044	14.1594	4.03487	5602.33	24.6862	6.6961	3	0.837175	0.132062	0.291413	259.639	0.0781469	0.904698	1.24012
Media	GTR2	1317.63	2.42643	12.8781	3.776	7.84321	1296.91	181.348	9.46463	3	0.339672	0.412183	0.426306	62.2074	0.15722	6.87849	0.34228
Oocyte	GTR2	1754.74	12.6008	10.9525	8.80752	2.59477	4313.33	30.9738	10.4494	3	1.32456	0.263229	0.35342	155.355	0.0390565	0.882179	0.599494
Oocyte	GTR2	1463.52	3.15135	2.14513	1.41394	2.61798	3554.23	180.354	42.3166	3	0.397177	0.061814	1.71603	153.488	0.0472472	6.1589	0.115392
Oocyte	GTR2	1463.03	5.74328	48.981	4.62345	2.13857	4411.06	21.2279	12.5371	3	0.724089	1.4119	0.508574	190.553	0.0386079	0.725151	0.377447
Oocyte	GTR2	1521.65	4.40329	2.32685	2.70501	2.47874	4451.29	41.8473	3.24281	3	0.533762	0.064489	0.126479	184.883	0.0430253	1.37445	0.212323
Oocyte	GTR2	1511.36	6.67207	9.58431	11.3119	15.7521	4020.64	19.4027	16.6232	3	0.814291	0.267439	0.65277	168.134	0.275283	0.641608	0.89395
Oocyte	GTR2	1378.65	43.8005	10.017	4.69648	4.52463	4529.5	260.944	1.70051	3	5.86016	0.306417	0.0732041	207.645	0.0866833	9.4595	0.406875
Media	GTR3	1595.14	1.58505	6.68752	0.945876	1.59343	1303.98	45.8299	1.54335	3	0.183287	0.176806	0.0574219	51.6651	0.026384	1.4359	0.0708237
Oocyte	GTR3	1358.61	8.07279	2.97677	8.05779	5.2779	119.779	70.6157	13.3333	3	1.09601	0.0924023	0.582444	5.57201	0.102606	2.59766	0.708378
Oocyte	GTR3	1332.58	2.63755	5.76721	8.76646	2.62178	91.0946	NA	3.81128	3	0.365086	0.182518	0.169743	4.32043	0.051965	NA	0.785735
Oocyte	GTR3	1349.12	2.43821	4.7124	3.45801	12.638	164.84	43.5072	7.76594	3	0.333354	0.147307	0.34163	7.72216	0.24742	1.61171	0.30614
Oocyte	GTR3	1355.56	5.78713	4.8433	3.80175	6.65787	38.1184	151.63	20.5379	3	0.787464	0.15068	0.899186	1.77723	0.129725	5.59038	0.334972
Oocyte	GTR3	1486.07	1.91167	0.956429	1.85952	7.51306	116.394	30.6708	7.76344	3	0.237279	0.0271421	0.310046	4.95012	0.133532	1.03148	0.149453
Oocyte	GTR3	1520.29	3.30135	1.73296	7.30384	10.5553	46.4675	46.6848	10.5543	3	0.400544	0.0480722	0.412016	1.93174	0.18338	1.5347	0.57381
Media	Mock	1266.23	2.60113	3.42455	2.35314	2.66221	30.7262	20.1337	718.327	3	0.378908	0.114057	33.6682	1.53363	0.0555311	0.794666	0.221961
Oocyte	Mock	1152.88	1.68106	3.79469	6.55743	4.98358	0.756707	68.7105	16.8657	3	0.268959	0.138811	0.868223	0.041483	0.114173	2.97862	0.67935
Oocyte	Mock	1740.63	5.98267	5.36562	1.49419	3.27552	3.54736	32.0351	5.02764	3	0.633977	0.13	0.171423	0.128802	0.0497027	0.9198	0.102528
Oocyte	Mock	1454.32	8.22394	3.93686	1.99048	3.04408	5.80475	41.7548	2.8418	3	1.04305	0.114162	0.11597	0.252261	0.0552847	1.4349	0.163472
Oocyte	Mock	1527.97	12.5403	1.27241	2.26113	1.74144	1.8284	30.9896	3.1228	3	1.51383	0.0351189	0.121294	0.0756276	0.0301023	1.01362	0.176747
Oocyte	Mock	1444.2	3.91339	2.32043	18.7537	2.68309	3.20315	79.5143	8.17588	3	0.499818	0.0677599	0.335984	0.140177	0.0490699	2.75165	1.55096
Oocyte	Mock	1756.4	23.8096	1.14925	1.47235	1.25417	4.28552	160.075	2.92614	3	2.50042	0.0275943	0.0988741	0.154207	0.0188599	4.55486	0.100122
Media	GTR1	1522.84	1.27442	10.531	32.7591	7.22474	3.71941	50.291	136.112	3	0.154363	0.29164	5.3046	0.154364	0.125307	1.65048	2.56934
Oocyte	GTR1	1464.87	5.45165	3.4142	2.25297	2.86281	115.495	95.6234	3060.43	3	0.686456	0.0982923	123.992	4.98298	0.0516177	3.26241	0.183696
Oocyte	GTR1	1454.03	3.7337	32.2647	6.01344	1.53186	48.086	111.551	3225.73	3	0.473642	0.935803	131.663	2.09011	0.0278261	3.83419	0.493959
Oocyte	GTR1	1281.77	2.31296	8.4492	9.28462	2.09487	96.1314	34.1053	3078.91	3	0.332846	0.277994	142.56	4.74002	0.0431672	1.3298	0.86516
Oocyte	GTR1	1505.26	1.53776	8.3792	3.62249	5.62816	103.37	50.0019	4003.75	3	0.188436	0.23476	157.859	4.34019	0.0987559	1.66016	0.287435
Oocyte	GTR1	1340.66	5.1255	2.77266	3.90329	17.796	60.2816	47.6196	2602.49	3	0.705184	0.0872185	115.208	2.84179	0.350598	1.77518	0.34774
Oocyte	GTR1	1645.83	3.23124	5.53573	72.1153	44.9083	75.9215	66.858	2809.12	3	0.362136	0.141848	101.297	2.91546	0.720692	2.03023	5.23344
Media	GTR2	1684.34	2.70289	1.7542	13.7485	1.89917	45.2822	169.458	813.459	3	0.295995	0.043922	28.6627	1.69912	0.0297812	5.02813	0.974922
Oocyte	GTR2	1480.16	4.71957	1.68434	7.09089	5.79188	58.3569	29.4393	3312.06	3	0.588138	0.0479903	132.801	2.49178	0.103352	0.994017	0.572185
Oocyte	GTR2	1529.49	2.33152	3.33259	6.46927	33.9361	88.4779	198.85	3289.82	3	0.281176	0.0918898	127.655	3.65608	0.586036	6.49762	0.505188
Oocyte	GTR2	1630.57	2.10514	3.90358	7.64048	2.08096	67.498	25.6483	3057.31	3	0.238138	0.100962	111.279	2.61625	0.033708	0.78613	0.559661
Oocyte	GTR2	1408.84	2.36902	5.8626	5.47459	50.2436	111.742	39.642	3652.76	3	0.310165	0.175493	153.876	5.01283	0.941948	1.40627	0.464124
Oocyte	GTR2	1429.68	1.39496	3.707	NA	5.65792	59.7245	28.4369	3266.84	3	0.179974	0.109349	135.613	2.64023	0.104526	0.994077	NA
Oocyte	GTR2	1506.14	6.04944	7.75119	5.54399	44.1137	72.3308	221.79	5125.92	3	0.74086	0.217038	201.985	3.03519	0.773599	7.35956	0.439644
Media	GTR3	1371.61	5.21831	5.21041	2.09669	23.4651	28.7853	35.4451	891.866	3	0.701753	0.160203	38.5904	1.32637	0.451855	1.29152	0.182577
Oocyte	GTR3	1619.61	1.68542	9.93337	6.065	3.24344	13.2394	48.6816	1670.5	3	0.191948	0.258653	61.2135	0.516637	0.0528936	1.50221	0.447264
Oocyte	GTR3	1401.05	3.10583	2.2137	2.20477	5.17194	7.7765	23.8139	1116.33	3	0.408892	0.0666341	47.2878	0.350798	0.0975005	0.849477	0.187954
Oocyte	GTR3	1360.36	1.495	2.92502	28.0527	2.54007	5.42767	28.9046	930.765	3	0.202709	0.0906789	40.6068	0.252166	0.0493174	1.06191	2.46301
Oocyte	GTR3	1378.47	10.8132	12.627	2.47364	6.64832	2.47023	24.9127	1090.31	3	1.44692	0.386307	46.9421	0.113257	0.127386	0.903231	0.21433
Oocyte	GTR3	1607.18	4.06316	5.93809	0.95722	4.72006	2.43558	45.3945	1607.46	3	0.466322	0.155817	59.359	0.0957778	0.0775695	1.41161	0.0711363
Oocyte	GTR3	1394.09	2.15939	4.23042	1.18429	13.8356	58.3833	107.684	1372.98	3	0.28571	0.127975	58.4502	2.64681	0.262129	3.86041	0.101463
Media	Mock	1293.24	1.36489	17.5583	925.504	1.41257	2.60309	21.0487	4.50752	3	0.194673	0.57258	0.206858	0.127215	0.0288496	0.813434	85.476
Oocyte	Mock	1365.56	9.19159	4.1633	21.9223	0.979042	3.30811	65.1143	8.49083	3	1.24155	0.128575	0.36902	0.153107	0.0189364	2.38309	1.91743
Oocyte	Mock	1275.53	2.13847	0.779467	7.36192	6.57395	1.66776	81.3012	8.73808	3	0.309242	0.0257714	0.406571	0.0826361	0.136126	3.18552	0.689355
Oocyte	Mock	1465.89	4.20806	1.37859	7.4128	2.11493	2.59593	95.6401	8.33942	3	0.5295	0.0396611	0.337634	0.111922	0.0381067	3.26072	0.603983
Oocyte	Mock	1478.46	3.54177	16.4965	6.29325	7.61297	3.28246	120.176	1.40147	3	0.44187	0.470557	0.0562581	0.140319	0.136004	4.06241	0.508402
Oocyte	Mock	1669.17	0.887403	3.39477	2.80649	1.57765	3.07839	21.5452	12.4445	3	0.0980633	0.0857712	0.442476	0.11656	0.0249642	0.645099	0.20082
Oocyte	Mock	1568.51	3.16335	10.6476	6.0935	1.49987	7.7694	47.2243	2.1904	3	0.372001	0.286283	0.0828794	0.313058	0.0252565	1.50471	0.464004
Media	GTR1	1314.98	4.74432	3.57465	993.82	5.62672	2.57894	57.273	1.2683	3	0.665487	0.114642	0.0572416	0.12395	0.113017	2.17673	90.2674
Oocyte	GTR1	1315.98	62.9184	1.04733	2.13049	6.33939	6.89102	69.061	9.09442	3	8.81891	0.0335634	0.410146	0.330949	0.127235	2.62277	0.193364
Oocyte	GTR1	1529.64	1.35833	9.53318	13.428	23.0508	8.49006	71.3027	0.894545	3	0.163796	0.262834	0.0347077	0.350791	0.39802	2.32966	1.04849
Oocyte	GTR1	1577.12	2.60945	15.0108	1.48835	4.21122	9.75129	30.6095	5.99005	3	0.305191	0.401393	0.225413	0.390773	0.0705264	0.96999	0.112716
Oocyte	GTR1	1777.82	4.30608	2.2366	2.20289	10.1107	3.13556	28.5466	1.71483	3	0.446767	0.0530558	0.0572461	0.111469	0.150211	0.802495	0.147996
Oocyte	GTR1	1414.72	1.55997	NA	7.52005	3.84633	0.62208	13.6927	7.68944	3	0.20339	NA	0.322578	0.0277908	0.0718096	0.483718	0.634882
Media	GTR2	1399.24	2.074	5.32363	788.805	3.42843	5.79403	38.5494	3.44858	3	0.273402	0.160452	0.146271	0.261707	0.0647157	1.37689	67.3318
Oocyte	GTR2	1800.65	3.39079	2.12912	11.7807	4.05279	2.8449	83.7108	2.20697	3	0.347343	0.0498658	0.0727411	0.0998538	0.0594473	2.32342	0.781424
Oocyte	GTR2	1808.65	1.14732	7.75261	1.37348	2.31496	3.34787	51.1034	3.19842	3	0.117008	0.180769	0.104953	0.116988	0.0338062	1.41212	0.090701
Oocyte	GTR2	1336.56	5.89014	2.8326	7.09992	5.4006	3.43935	48.2129	34.6817	3	0.812875	0.0893778	1.54001	0.162636	0.106724	1.80282	0.634468
Oocyte	GTR2	1690.3	2.21387	1.91083	7.28025	8.55556	6.53165	48.946	7.05486	3	0.241587	0.0476748	0.247705	0.244222	0.133688	1.4472	0.514428
Oocyte	GTR2	1400.45	0.633409	1.8508	4.13855	20.6574	14.4515	56.3908	2.22994	3	0.0834261	0.0557344	0.094501	0.652188	0.389597	2.01241	0.352959
Oocyte	GTR2	1794.96	3.88926	10.0667	7.21585	3.55418	4.67057	14.8207	14.7103	3	0.399667	0.236519	0.486383	0.164453	0.0522989	0.412657	0.48015
Media	GTR3	1778.62	0.745335	15.9121	1172.46	1.20334	3.76125	17.5957	6.10457	3	0.0772952	0.37729	0.203696	0.133652	0.0178695	0.494422	78.7329
Oocyte	GTR3	1679.75	3.79103	2.51632	4.83938	1.94217	16.0887	55.8949	1.40545	3	0.416292	0.0631759	0.0496572	0.605344	0.0305386	1.66304	0.344103
Oocyte	GTR3	1837.96	6.36971	2.86307	8.80697	11.9723	6.69848	32.9421	9.35339	3	0.639248	0.0656944	0.302027	0.230339	0.172048	0.89576	0.572314
Oocyte	GTR3	1745.12	5.66052	1.23788	2.85182	NA	1.83804	29.5819	2.9074	3	0.598296	0.0299146	0.0988759	0.0665665	NA	0.84718	0.195182
Oocyte	GTR3	1941.97	2.48905	11.7309	8.02026	1.82298	9.7655	22.8478	3.8988	3	0.236417	0.254754	0.119152	0.317818	0.024794	0.588002	0.493276
Oocyte	GTR3	1687.23	3.40693	2.03994	2.75849	2.80878	3.74706	53.6032	1.24564	3	0.372455	0.0509887	0.0438155	0.140359	0.0439693	1.58778	0.195272
Oocyte	GTR3	1518.63	9.91359	29.7806	1.32638	NA	31.9394	148.949	5.23893	3	1.20411	0.827015	0.20474	1.32924	NA	4.90188	0.104318
Media	Mock	1913.61	2.11475	2672.9	0.934084	1.40961	5.15844	57.6927	15.7531	3	0.203841	58.906	0.488567	0.170369	0.0194559	1.50675	0.0583009
Oocyte	Mock	1686.77	14.0436	3.89357	1.61049	7.2299	9.62391	95.3767	14.7472	3	1.53571	0.0973473	0.518879	0.360597	0.11321	2.82593	0.114037
Oocyte	Mock	1724.64	11.3978	6.72712	1.62371	4.81848	3.26685	41.887	1.92773	3	1.21902	0.164499	0.0663375	0.119717	0.0737936	1.21383	0.112449
Oocyte	Mock	1755.74	4.07665	7.82586	1.96505	8.01409	8.90765	32.4427	22.9933	3	0.428281	0.187976	0.777234	0.320648	0.120559	0.923488	0.133677
Oocyte	Mock	1351.47	1.83059	5.58278	8.8973	NA	6.94151	33.0488	8.91469	3	0.249844	0.174211	0.391481	0.324618	NA	1.22215	0.786311
Oocyte	Mock	1424.78	0.940804	7.82625	3.40507	3.00453	4.2021	12.953	1.75458	3	0.121797	0.231652	0.0730866	0.186399	0.0556975	0.454357	0.285445
Oocyte	Mock	1973.96	1.18347	1.55797	1.42205	2.96899	3.68929	32.0509	2.90019	3	0.110587	0.0332853	0.0871966	0.118122	0.0397263	0.811479	0.0860437
Media	GTR1	1517.82	3.61803	2229.05	1.66899	4.74031	4.0835	NA	5.04995	3	0.439682	61.9345	0.19746	0.170035	0.0824887	NA	0.131334
Oocyte	GTR1	996.183	4.28825	8605.18	5.0847	1.72394	3.70207	29.116	3.47197	3	0.794011	364.294	0.206846	0.234872	0.0457078	1.46072	0.609634
Oocyte	GTR1	1390.7	2.02948	11021.9	2.51122	8.96426	5.64486	74.3567	4.00491	3	0.269177	334.237	0.170911	0.256534	0.17025	2.67216	0.215673
Oocyte	GTR1	1487.22	1.53495	11078.7	15.6032	5.31962	13.1753	58.2231	5.09987	3	0.190371	314.156	0.203514	0.5599	0.0944738	1.95656	1.25309
Oocyte	GTR1	1566	5.68008	10177.5	8.52876	16.5285	3.95988	54.4863	3.94534	3	0.669035	274.082	0.149522	0.159815	0.278772	1.73889	0.650487
Oocyte	GTR1	1615.52	0.740963	10425.6	17.6906	5.1077	7.61596	40.6404	4.5106	3	0.0846	272.158	0.165704	0.297947	0.0835066	1.25725	1.3079
Oocyte	GTR1	1585.18	3.23848	10104.1	4.07563	1.4785	4.96122	70.5525	9.78706	3	0.376832	268.812	0.366425	0.197804	0.0246349	2.22438	0.307085
Media	GTR2	1499.63	2.1089	2337.36	1.99044	30.2887	15.6899	32.8485	3.67871	3	0.259392	65.7314	0.145587	0.661244	0.533462	1.09473	0.158529
Oocyte	GTR2	1739.22	2.87707	4780.73	4.55013	50.9413	6.96411	38.0702	4.93196	3	0.305129	115.924	0.168298	0.253069	0.773614	1.09397	0.312474
Oocyte	GTR2	1748.19	1.64738	4564.4	0.751023	1.85799	6.99379	16.5623	4.69707	3	0.173817	110.11	0.159459	0.252843	0.0280713	0.473487	0.0513107
Oocyte	GTR2	1417.72	2.4589	4354.79	8.15014	21.23	6.11331	118.925	5.24618	3	0.319916	129.541	0.219616	0.272529	0.395519	4.19235	0.686623
Oocyte	GTR2	1569	3.27667	5574.31	3.43713	3.10366	6.23071	19.6155	6.8306	3	0.385207	149.83	0.258373	0.250981	0.0522465	0.624814	0.261647
Oocyte	GTR2	1457.85	1.16247	3515.59	21.1865	6.55445	7.71546	26.6509	2.96343	3	0.147081	101.699	0.120641	0.334484	0.118749	0.913639	1.73576
Oocyte	GTR2	1559.67	2.12171	3593.94	8.8761	3.96465	5.76663	31.8671	5.93617	3	0.250922	97.1784	0.225884	0.233677	0.0671397	1.02114	0.679725
Media	GTR3	1608.41	0.700968	2149.64	1.97413	6.51566	2.865	43.9717	3.96799	3	0.0803874	56.3639	0.146415	0.112578	0.106997	1.36632	0.146596
Oocyte	GTR3	1742.5	4.08554	161.79	7.43788	5.02463	3.75945	55.4013	3.9143	3	0.432475	3.91569	0.133319	0.136357	0.0761619	1.58899	0.509822
Oocyte	GTR3	1745.7	4.04211	251.683	0.592907	19.7448	1.61185	99.1231	2.5785	3	0.427096	6.08018	0.0876616	0.0583557	0.298739	2.8378	0.0405659
Oocyte	GTR3	1637.36	1.49377	255.861	5.51653	7.27231	4.17934	37.8933	2.19352	3	0.168278	6.5901	0.0795076	0.161321	0.11731	1.15663	0.402407
Oocyte	GTR3	1470.61	5.96123	196.52	2.8785	12.8431	2.35851	24.5578	1.75308	3	0.747692	5.63557	0.0707479	0.101359	0.230663	0.834577	0.233782
Oocyte	GTR3	1464.83	2.1583	233.737	19.3929	9.0719	NA	28.3224	80.7627	3	0.271775	6.72932	3.27216	NA	0.163575	0.96631	1.58124
Oocyte	GTR3	1550.58	8.75465	243.635	10.3511	6.20136	7.77906	61.754	NA	3	1.04143	6.62641	NA	0.317074	0.105633	1.99043	0.79733
Media	EXTRA	1180.81	13.276	7.6903	8.87194	1.98547	5.68961	47.8734	4.31696	3	2.07382	0.274659	0.216975	0.304529	0.044411	2.02623	0.89739
Media	EXTRA	1195.83	6.08745	3.29319	17.3162	1260.25	3.02561	22.2906	1.64357	3	0.938966	0.116139	0.0815697	0.159907	27.8352	0.931594	1.72952
Media	EXTRA	1332.7	935.037	7.46197	19.674	11.3845	3.80177	91.3532	4.03115	3	129.414	0.23613	0.179517	0.180293	0.225625	3.42582	1.7632
Media	EXTRA	1111.4	2.89944	5.13298	2.69099	46.3804	1652.62	53.7695	3.90703	3	0.481201	0.194773	0.208635	93.9782	1.10222	2.4179	0.28919
Media	EXTRA	1139.49	1.8136	2.24409	1.65116	3.40423	53.3607	27.7129	1295.15	3	0.293572	0.0830536	67.4557	2.95962	0.0789066	1.21547	0.17307
Media	EXTRA	1116.36	2.70815	7.77502	1049.4	4.99763	2.75549	58.9411	4.75449	3	0.447462	0.293717	0.252762	0.155999	0.118241	2.6387	112.275
Media	EXTRA	1347.37	2.79462	2359.07	3.92772	33.2647	2.89963	71.898	43.586	3	0.382578	73.8387	1.91987	0.136013	0.652083	2.66688	0.348173

## Sheet: Figure 3
		Raw data					Calculated
Sample_type	RNA	GSL-B-Fluorescein	GSL-A-Fluorescein	GSL-B-NBD	GSL-A-Dansylamide	GSL-B-DNS	GSL-B-DNS	GSL-B-NBD	GSL-B-Fluorescein	GSL-A-Fluorescein	GSL-A-Dansylamide	Batch
Media	Mock	11556	74627	491.7	282.3	138.3	57.8	24.2	5.1	19.2	70.9	1
Oocyte	Mock	0	82	3.7	0	22.3	9.3	0.2	0	0	0	1
Oocyte	Mock	0	103	9.7	19.3	33.3	13.9	0.5	0	0	4.9	1
Oocyte	Mock	0	0	32.7	3.3	0	0	1.6	0	0	0.8	1
Oocyte	Mock	0	350	44.7	14.3	45.3	18.9	2.2	0	0.1	3.6	1
Oocyte	Mock	0	0	22.7	26.3	25.3	10.6	1.1	0	0	6.6	1
Oocyte	Mock	0	0	38.7	69.3	16.3	6.8	1.9	0	0	17.4	1
Media	GTR1	23976	72754	467.7	253.3	252.3	105.4	23	10.6	18.7	63.6	1
Oocyte	GTR1	3324	725	3266.7	909.3	602.3	251.7	160.6	1.5	0.2	228.3	1
Oocyte	GTR1	3507	909	1977.7	830.3	680.3	284.3	97.2	1.5	0.2	208.4	1
Oocyte	GTR1	5247	720	2256.7	885.3	591.3	247.1	111	2.3	0.2	222.2	1
Oocyte	GTR1	6951	1633	3838.7	772.3	700.3	292.6	188.7	3.1	0.4	193.9	1
Oocyte	GTR1	7545	1133	3386.7	872.3	664.3	277.6	166.5	3.3	0.3	219	1
Oocyte	GTR1	5398	97	3575.7	716.3	569.3	237.9	175.8	2.4	0	179.8	1
Media	GTR2	38583	164768	400.7	202.3	139.3	58.2	19.7	17	42.4	50.8	1
Oocyte	GTR2	17735	1981	3267.7	207.3	520.3	217.4	160.7	7.8	0.5	52	1
Oocyte	GTR2	14915	2183	3754.7	364.3	504.3	210.7	184.6	6.6	0.6	91.5	1
Oocyte	GTR2	14173	1993	2434.7	237.3	539.3	225.3	119.7	6.2	0.5	59.6	1
Oocyte	GTR2	24085	1701	3397.7	363.3	445.3	186.1	167.1	10.6	0.4	91.2	1
Oocyte	GTR2	16740	2535	4021.7	351.3	516.3	215.7	197.7	7.4	0.7	88.2	1
Oocyte	GTR2	17955	2262	3010.7	459.3	415.3	173.5	148	7.9	0.6	115.3	1
Media	GTR3	19819	45633	458.7	75.3	53.3	22.3	22.6	8.7	11.7	18.9	1
Oocyte	GTR3	0	3266	1003.7	0	32.3	13.5	49.4	0	0.8	0	1
Oocyte	GTR3	0	5321	826.7	0	52.3	21.9	40.6	0	1.4	0	1
Oocyte	GTR3	0	4222	1038.7	35.3	70.3	29.4	51.1	0	1.1	8.9	1
Oocyte	GTR3	0	4539	855.7	10.3	62.3	26	42.1	0	1.2	2.6	1
Oocyte	GTR3	0	3911	1090.7	51.3	0	0	53.6	0	1	12.9	1
Oocyte	GTR3	358	2730	1030.7	80.3	87.3	36.5	50.7	0.2	0.7	20.2	1
Media	Mock	34317.7	NA	343.3	411.7	0	0	23.4	48.4	NA	64	2
Oocyte	Mock	0	0	0	8.7	0	0	0	0	0	1.3	2
Oocyte	Mock	2879.67	0	0	71.7	141.7	36.2	0	4.1	0	11.1	2
Oocyte	Mock	2977.67	1765	0	88.7	0	0	0	4.2	0.6	13.8	2
Oocyte	Mock	0	267	20.3	119.7	0	0	1.4	0	0.1	18.6	2
Oocyte	Mock	0	0	205.3	96.7	22.7	5.8	14	0	0	15	2
Oocyte	Mock	0	0	48.3	48.7	0	0	3.3	0	0	7.6	2
Media	GTR1	46098.7	NA	308.3	273.7	1372.7	350.8	21	65.1	NA	42.5	2
Oocyte	GTR1	20.6667	1698	1818.3	1601.7	586.7	149.9	123.9	0	0.6	248.8	2
Oocyte	GTR1	0	0	1680.3	1191.7	426.7	109	114.5	0	0	185.1	2
Oocyte	GTR1	20412.7	0	1172.3	996.7	1354.7	346.2	79.9	28.8	0	154.9	2
Oocyte	GTR1	0	166	1276.3	1280.7	3159.7	807.4	86.9	0	0.1	199	2
Oocyte	GTR1	5704.67	182	1412.3	1104.7	832.7	212.8	96.2	8.1	0.1	171.6	2
Oocyte	GTR1	6004.67	0	1309.3	1013.7	888.7	227.1	89.2	8.5	0	157.5	2
Media	GTR2	24899.7	NA	232.3	278.7	87.7	22.4	15.8	35.1	NA	43.3	2
Oocyte	GTR2	9195.67	2389	2083.3	560.7	425.7	108.8	141.9	13	0.8	87.1	2
Oocyte	GTR2	12133.7	745	1191.3	627.7	1074.7	274.6	81.2	17.1	0.3	97.5	2
Oocyte	GTR2	24160.7	183	2194.3	594.7	535.7	136.9	149.5	34.1	0.1	92.4	2
Oocyte	GTR2	1850.67	3611	2712.3	605.7	830.7	212.3	184.8	2.6	1.3	94.1	2
Oocyte	GTR2	9976.67	0	1620.3	958.7	798.7	204.1	110.4	14.1	0	148.9	2
Oocyte	GTR2	17465.7	439	1532.3	443.7	564.7	144.3	104.4	24.6	0.2	68.9	2
Media	GTR3	22874.7	NA	459.3	283.7	131.7	33.6	31.3	32.3	NA	44.1	2
Oocyte	GTR3	0	0	617.3	112.7	0	0	42.1	0	0	17.5	2
Oocyte	GTR3	4354.67	1766	707.3	76.7	81.7	20.9	48.2	6.1	0.6	11.9	2
Oocyte	GTR3	5253.67	5255	653.3	68.7	50.7	12.9	44.5	7.4	1.8	10.7	2
Oocyte	GTR3	5140.67	4390	766.3	61.7	59.7	15.2	52.2	7.3	1.5	9.6	2
Oocyte	GTR3	4857.67	3334	571.3	10.7	156.7	40	38.9	6.9	1.2	1.7	2
Oocyte	GTR3	1243.67	5425	491.3	31.7	97.7	25	33.5	1.8	1.9	4.9	2
Media	GTR2_S363F	31757.7	NA	506.3	313.7	175.7	44.9	34.5	44.8	NA	48.7	2
Oocyte	GTR2_S363F	14096.7	0	3762.3	1485.7	1785.7	456.3	256.3	19.9	0	230.8	2
Oocyte	GTR2_S363F	13027.7	6355	2117.3	1668.7	1155.7	295.3	144.2	18.4	2.2	259.3	2
Oocyte	GTR2_S363F	16310.7	7025	4255.3	1546.7	2275.7	581.5	289.9	23	2.4	240.3	2
Oocyte	GTR2_S363F	10359.7	1412	3851.3	1325.7	1364.7	348.7	262.4	14.6	0.5	206	2
Oocyte	GTR2_S363F	14242.7	4986	2987.3	1382.7	850.7	217.4	203.5	20.1	1.7	214.8	2
Oocyte	GTR2_S363F	11215.7	0	1925.3	1624.7	818.7	209.2	131.2	15.8	0	252.4	2
Media	GTR3_S44L_S73I	27001.7	NA	92.3	295.7	701.7	179.3	6.3	38.1	NA	45.9	2
Oocyte	GTR3_S44L_S73I	7028.67	8538	579.3	165.7	53.7	13.7	39.5	9.9	3	25.7	2
Oocyte	GTR3_S44L_S73I	6902.67	7413	510.3	219.7	141.7	36.2	34.8	9.7	2.6	34.1	2
Oocyte	GTR3_S44L_S73I	6839.67	5475	521.3	195.7	42.7	10.9	35.5	9.7	1.9	30.4	2
Oocyte	GTR3_S44L_S73I	3875.67	0	502.3	266.7	90.7	23.2	34.2	5.5	0	41.4	2
Oocyte	GTR3_S44L_S73I	4371.67	4883	555.3	227.7	86.7	22.1	37.8	6.2	1.7	35.4	2
Oocyte	GTR3_S44L_S73I	4195.67	3811	523.3	346.7	147.7	37.7	35.7	5.9	1.3	53.9	2
Media	GTR3_D8	NA	NA	307.3	255.7	292.7	74.8	20.9	NA	NA	39.7	2
Oocyte	GTR3_D8	8603.67	8770	560.3	908.7	404.7	103.4	38.2	12.1	3.1	141.2	2
Oocyte	GTR3_D8	10367.7	8762	826.3	877.7	294.7	75.3	56.3	14.6	3.1	136.4	2
Oocyte	GTR3_D8	1621.67	9162	637.3	1078.7	1310.7	334.9	43.4	2.3	3.2	167.6	2
Oocyte	GTR3_D8	6785.67	9001	632.3	1200.7	311.7	79.6	43.1	9.6	3.1	186.5	2
Oocyte	GTR3_D8	3520.67	8319	536.3	1123.7	364.7	93.2	36.5	5	2.9	174.6	2
Oocyte	GTR3_D8	NA	0	585.3	1232.7	457.7	117	39.9	NA	0	191.5	2
Media	Mock	2939.67	10123.7	149	108.667	0	0	8.11416	9.31	20.006	16.0485	3
Oocyte	Mock	43.6667	52.6667	0	0	0	0	0	0.138293	0.104078	0	3
Oocyte	Mock	30.6667	65.6667	144	0	0	0	7.84188	0.0971221	0.129768	0	3
Oocyte	Mock	35.6667	35.6667	9	0	0	0	0.490117	0.112957	0.0704833	0	3
Oocyte	Mock	35.6667	49.6667	0	0	23.3333	5.49998	0	0.112957	0.0981496	0	3
Oocyte	Mock	18.6667	38.6667	64	93.6667	0	0	3.48528	0.0591178	0.0764117	13.8332	3
Oocyte	Mock	30.6667	52.6667	0	70.6667	0	0	0	0.0971221	0.104078	10.4364	3
Media	GTR1	2357.67	9654.67	341	157.667	29.3333	6.91426	18.57	7.46679	19.0792	23.2851	3
Oocyte	GTR1	479.667	203.667	1978	982.667	540.333	127.364	107.717	1.51912	0.402479	145.126	3
Oocyte	GTR1	530.667	162.667	1723	1069.67	643.333	151.642	93.8302	1.68063	0.321456	157.974	3
Oocyte	GTR1	631.667	194.667	1575	1116.67	522.333	123.121	85.7705	2.0005	0.384694	164.915	3
Oocyte	GTR1	588.667	139.667	2040	1405.67	469.333	110.628	111.093	1.86432	0.276005	207.597	3
Oocyte	GTR1	633.667	195.667	2348	1085.67	576.333	135.85	127.866	2.00684	0.38667	160.337	3
Oocyte	GTR1	469.667	182.667	1849	863.667	470.333	110.864	100.692	1.48745	0.36098	127.551	3
Media	GTR2	3296.67	8560.67	351	184.667	46.3333	10.9214	19.1146	10.4406	16.9173	27.2726	3
Oocyte	GTR2	1520.67	337.667	2421	366.667	409.333	96.4854	131.842	4.81599	0.667285	54.1513	3
Oocyte	GTR2	1379.67	490.667	2045	451.667	332.333	78.3355	111.366	4.36944	0.969639	66.7046	3
Oocyte	GTR2	1718.67	392.667	2012	472.667	382.333	90.1212	109.568	5.44306	0.775974	69.806	3
Oocyte	GTR2	1446.67	286.667	2481	368.667	326.333	76.9212	135.109	4.58163	0.566501	54.4467	3
Oocyte	GTR2	1355.67	454.667	2537	575.667	483.333	113.928	138.159	4.29343	0.898497	85.0176	3
Oocyte	GTR2	1234.67	338.667	1707	291.667	342.333	80.6926	92.9589	3.91022	0.669262	43.0749	3
Media	GTR3	2919.67	7451.67	291	196.667	39.3333	9.2714	15.8471	9.24666	14.7257	29.0448	3
Oocyte	GTR3	12.6667	471.667	54	0	0	0	2.9407	0.0401157	0.932092	0	3
Oocyte	GTR3	13.6667	155.667	90	13.6667	146.333	34.4928	4.90117	0.0432827	0.307623	2.01837	3
Oocyte	GTR3	48.6667	111.667	86	0	14.3333	3.37856	4.68334	0.154129	0.220672	0	3
Oocyte	GTR3	32.6667	137.667	225	0	15.3333	3.61427	12.2529	0.103456	0.272052	0	3
Oocyte	GTR3	54.6667	163.667	73	118.667	0	0	3.9754	0.173131	0.323432	17.5253	3
Oocyte	GTR3	48.6667	184.667	304	150.667	0	0	16.5551	0.154129	0.364932	22.2513	3
Media	GTR2_S363F	1892.67	8969.67	373	254.667	77.3333	18.2285	20.3126	5.99412	17.7255	37.6106	3
Oocyte	GTR2_S363F	1732.67	636.667	3051	1438.67	555.333	130.9	166.15	5.4874	1.25816	212.47	3
Oocyte	GTR2_S363F	1717.67	508.667	2501	1499.67	916.333	215.992	136.198	5.43989	1.00521	221.479	3
Oocyte	GTR2_S363F	2403.67	400.667	5300	1560.67	819.333	193.128	288.625	7.61247	0.791784	230.488	3
Oocyte	GTR2_S363F	2372.67	339.667	6314	1399.67	696.333	164.135	343.844	7.51429	0.671238	206.71	3
Oocyte	GTR2_S363F	2080.67	634.667	7098	1164.67	629.333	148.342	386.539	6.58952	1.25421	172.004	3
Oocyte	GTR2_S363F	2297.67	423.667	3762	1695.67	755.333	178.042	204.869	7.27677	0.837236	250.425	3
Media	GTR3_S44L_S73I	2647.67	11845.7	406	285.667	165.333	38.9713	22.1097	8.38523	23.409	42.1888	3
Oocyte	GTR3_S44L_S73I	67.6667	753.667	98	108.667	46.3333	10.9214	5.33683	0.214302	1.48937	16.0485	3
Oocyte	GTR3_S44L_S73I	112.667	338.667	289	114.667	43.3333	10.2143	15.7382	0.356818	0.669262	16.9346	3
Oocyte	GTR3_S44L_S73I	63.6667	592.667	632	94.6667	13.3333	3.14285	34.4171	0.201634	1.17121	13.9809	3
Oocyte	GTR3_S44L_S73I	99.6667	320.667	989	98.6667	0	0	53.8584	0.315647	0.633691	14.5716	3
Oocyte	GTR3_S44L_S73I	40.6667	353.667	863	245.667	24.3333	5.7357	46.9968	0.128792	0.698904	36.2814	3
Oocyte	GTR3_S44L_S73I	38.6667	443.667	292	58.6667	30.3333	7.14998	15.9016	0.122458	0.876759	8.66422	3
Media	GTR3_D8	3089.67	11705.7	146	554.667	222.333	52.407	7.95079	9.78505	23.1323	81.9162	3
Oocyte	GTR3_D8	293.667	1192.67	935	799.667	239.333	56.4141	50.9177	0.93005	2.35691	118.099	3
Oocyte	GTR3_D8	332.667	1050.67	241	1102.67	173.333	40.857	13.1243	1.05356	2.07629	162.848	3
Oocyte	GTR3_D8	289.667	1220.67	1179	666.667	125.333	29.5428	64.2054	0.917382	2.41224	98.457	3
Oocyte	GTR3_D8	487.667	1211.67	836	1282.67	223.333	52.6427	45.5264	1.54445	2.39445	189.431	3
Oocyte	GTR3_D8	607.667	1378.67	753	1218.67	190.333	44.8642	41.0065	1.9245	2.72447	179.979	3
Oocyte	GTR3_D8	407.667	1204.67	733	865.667	201.333	47.457	39.9173	1.29109	2.38062	127.846	3

## Sheet: Figure 4_LCMS
		raw data							calculated
Sample type	RNA	Sinigrin	4MTB	GSL-B-NBD	GSL-B-DNS	GSL-A-Dansylamide	Batch	Assay	GSL-A-Dansylamide	GSL-B-NBD	GSL-B-DNS	4MTB	Analysis
Media	Mock	628.783	983.146	229.261	NA	NA	1	Equi_NBD	NA	33.1308	NA	104.808	LCMS
Oocyte	Mock	1715.39	1.99911	8.89209	NA	NA	1	Equi_NBD	NA	0.471024	NA	0.0781182	LCMS
Oocyte	Mock	1280.72	5.91646	3.31194	NA	NA	1	Equi_NBD	NA	0.23498	NA	0.309661	LCMS
Oocyte	Mock	1213.74	7.41681	3.42111	NA	NA	1	Equi_NBD	NA	0.256119	NA	0.409608	LCMS
Oocyte	Mock	1360.01	3.57383	3.88125	NA	NA	1	Equi_NBD	NA	0.259317	NA	0.176144	LCMS
Oocyte	Mock	1263.64	4.64023	7.76358	NA	NA	1	Equi_NBD	NA	0.558264	NA	0.246146	LCMS
Oocyte	Mock	1574.04	1.21124	16.4353	NA	NA	1	Equi_NBD	NA	0.948778	NA	0.0515812	LCMS
Media	GTR1	631.381	1169.01	175.172	NA	NA	1	Equi_NBD	NA	25.2101	NA	124.109	LCMS
Oocyte	GTR1	1227.87	3224.79	528.06	NA	NA	1	Equi_NBD	NA	39.0781	NA	176.046	LCMS
Oocyte	GTR1	1378.83	3755.92	556.575	NA	NA	1	Equi_NBD	NA	36.6787	NA	182.592	LCMS
Oocyte	GTR1	1319.36	1836.88	149.446	NA	NA	1	Equi_NBD	NA	10.2925	NA	93.324	LCMS
Oocyte	GTR1	1260.23	3623.14	567.577	NA	NA	1	Equi_NBD	NA	40.9238	NA	192.713	LCMS
Oocyte	GTR1	1418.09	3186.12	646.298	NA	NA	1	Equi_NBD	NA	41.4126	NA	150.604	LCMS
Oocyte	GTR1	1318.28	3159.97	521.49	NA	NA	1	Equi_NBD	NA	35.9452	NA	160.677	LCMS
Media	GTR2	582.533	694.081	282.639	NA	NA	1	Equi_NBD	NA	44.0873	NA	79.8668	LCMS
Oocyte	GTR2	1354.2	5097.97	360.599	NA	NA	1	Equi_NBD	NA	24.1961	NA	252.344	LCMS
Oocyte	GTR2	1323.52	4740.17	319.581	NA	NA	1	Equi_NBD	NA	21.9407	NA	240.071	LCMS
Oocyte	GTR2	1218.62	5668.89	308.02	NA	NA	1	Equi_NBD	NA	22.9673	NA	311.821	LCMS
Oocyte	GTR2	1243.8	4007.85	317.549	NA	NA	1	Equi_NBD	NA	23.1986	NA	215.992	LCMS
Oocyte	GTR2	1447.38	5229.42	391.303	NA	NA	1	Equi_NBD	NA	24.5659	NA	242.186	LCMS
Oocyte	GTR2	1499.31	1026.32	36.4518	NA	NA	1	Equi_NBD	NA	2.20917	NA	45.8848	LCMS
Media	GTR3	693.962	1011.36	228.457	NA	NA	1	Equi_NBD	NA	29.9137	NA	97.6892	LCMS
Oocyte	GTR3	1627.2	119.437	251.628	NA	NA	1	Equi_NBD	NA	14.0514	NA	4.92012	LCMS
Oocyte	GTR3	1204.89	266.778	344.163	NA	NA	1	Equi_NBD	NA	25.955	NA	14.8416	LCMS
Oocyte	GTR3	1548.24	149.977	445.117	NA	NA	1	Equi_NBD	NA	26.1239	NA	6.49329	LCMS
Oocyte	GTR3	1485.62	195.74	436.029	NA	NA	1	Equi_NBD	NA	26.6691	NA	8.83177	LCMS
Oocyte	GTR3	1506.89	380.323	529.863	NA	NA	1	Equi_NBD	NA	31.9509	NA	16.9179	LCMS
Oocyte	GTR3	1336.44	356.068	429.665	NA	NA	1	Equi_NBD	NA	29.2135	NA	17.8592	LCMS
Media	Mock	802.139	1716.21	NA	498.836	NA	1	Equi_DNS	NA	NA	65.2381	143.416	LCMS
Oocyte	Mock	1335.52	4.83552	NA	6.31609	NA	1	Equi_DNS	NA	NA	0.496125	0.2427	LCMS
Oocyte	Mock	1605.59	7.10467	NA	13.5947	NA	1	Equi_DNS	NA	NA	0.88824	0.296611	LCMS
Oocyte	Mock	1432.67	10.1182	NA	13.9704	NA	1	Equi_DNS	NA	NA	1.02296	0.473408	LCMS
Oocyte	Mock	1373.93	2.15654	NA	4.19026	NA	1	Equi_DNS	NA	NA	0.319942	0.105214	LCMS
Oocyte	Mock	1597.65	12.2962	NA	6.18744	NA	1	Equi_DNS	NA	NA	0.406277	0.515901	LCMS
Oocyte	Mock	1443.51	3.28894	NA	7.64144	NA	1	Equi_DNS	NA	NA	0.555328	0.152727	LCMS
Media	GTR1	632.519	1646.49	NA	503.898	NA	1	Equi_DNS	NA	NA	83.5723	174.487	LCMS
Oocyte	GTR1	1428.39	7965.86	NA	1695.02	NA	1	Equi_DNS	NA	NA	124.486	373.821	LCMS
Oocyte	GTR1	1476.17	7339.69	NA	1573.95	NA	1	Equi_DNS	NA	NA	111.853	333.288	LCMS
Oocyte	GTR1	1261.25	6749.09	NA	1739.97	NA	1	Equi_DNS	NA	NA	144.722	358.693	LCMS
Oocyte	GTR1	1744.67	4547.93	NA	383.068	NA	1	Equi_DNS	NA	NA	23.0333	174.734	LCMS
Oocyte	GTR1	1516.92	7005.51	NA	1626.76	NA	1	Equi_DNS	NA	NA	112.501	309.567	LCMS
Oocyte	GTR1	1379.27	6753.62	NA	1481.92	NA	1	Equi_DNS	NA	NA	112.712	328.22	LCMS
Media	GTR2	717.275	1867.6	NA	401.684	NA	1	Equi_DNS	NA	NA	58.7479	174.532	LCMS
Oocyte	GTR2	1580.73	7620.02	NA	603.093	NA	1	Equi_DNS	NA	NA	40.0241	323.13	LCMS
Oocyte	GTR2	1502.35	9710.73	NA	703.27	NA	1	Equi_DNS	NA	NA	49.1073	433.271	LCMS
Oocyte	GTR2	1537.8	8530.74	NA	876.545	NA	1	Equi_DNS	NA	NA	59.7954	371.847	LCMS
Oocyte	GTR2	1503.49	8576.87	NA	661.773	NA	1	Equi_DNS	NA	NA	46.1745	382.389	LCMS
Oocyte	GTR2	973.134	1439.47	NA	635.851	NA	1	Equi_DNS	NA	NA	68.5451	99.1536	LCMS
Oocyte	GTR2	1517.49	7090.25	NA	507.66	NA	1	Equi_DNS	NA	NA	35.0947	313.194	LCMS
Media	Mock	616.146	1965.36	NA	NA	972.057	1	Equi_GLS_Dansylamide	63.9146	NA	NA	213.814	LCMS
Oocyte	Mock	1477.54	20.2824	NA	NA	5.07789	1	Equi_GLS_Dansylamide	0.139231	NA	NA	0.920145	LCMS
Oocyte	Mock	1656.31	5.72864	NA	NA	9.34987	1	Equi_GLS_Dansylamide	0.228694	NA	NA	0.231839	LCMS
Oocyte	Mock	1534.3	16.6696	NA	NA	3.85821	1	Equi_GLS_Dansylamide	0.101875	NA	NA	0.728268	LCMS
Oocyte	Mock	1798.51	7.4753	NA	NA	3.10126	1	Equi_GLS_Dansylamide	0.069858	NA	NA	0.278608	LCMS
Oocyte	Mock	1406.08	28.5949	NA	NA	5.1197	1	Equi_GLS_Dansylamide	0.147512	NA	NA	1.36319	LCMS
Oocyte	Mock	1489.54	11.8217	NA	NA	5.08397	1	Equi_GLS_Dansylamide	0.138275	NA	NA	0.531994	LCMS
Media	GTR1	823.805	1953.22	NA	NA	939.163	1	Equi_GLS_Dansylamide	46.1858	NA	NA	158.93	LCMS
Oocyte	GTR1	1538.83	5813.72	NA	NA	739.564	1	Equi_GLS_Dansylamide	19.4705	NA	NA	253.245	LCMS
Oocyte	GTR1	1491.36	6477.65	NA	NA	1098.65	1	Equi_GLS_Dansylamide	29.8449	NA	NA	291.147	LCMS
Oocyte	GTR1	1506.12	6264.94	NA	NA	814.499	1	Equi_GLS_Dansylamide	21.909	NA	NA	278.827	LCMS
Oocyte	GTR1	1508.25	8382.77	NA	NA	2231.01	1	Equi_GLS_Dansylamide	59.9267	NA	NA	372.556	LCMS
Oocyte	GTR1	1348.27	8210.5	NA	NA	2579.85	1	Equi_GLS_Dansylamide	77.5191	NA	NA	408.196	LCMS
Oocyte	GTR1	1567.04	6242.08	NA	NA	1104	1	Equi_GLS_Dansylamide	28.5419	NA	NA	267.01	LCMS
Media	GTR2	662.401	2513.39	NA	NA	1419.12	1	Equi_GLS_Dansylamide	86.7941	NA	NA	254.341	LCMS
Oocyte	GTR2	1429.75	10566.7	NA	NA	541.344	1	Equi_GLS_Dansylamide	15.3393	NA	NA	495.403	LCMS
Oocyte	GTR2	1349.58	7209.53	NA	NA	408.149	1	Equi_GLS_Dansylamide	12.2522	NA	NA	358.085	LCMS
Oocyte	GTR2	1442.05	7806.79	NA	NA	402.587	1	Equi_GLS_Dansylamide	11.3102	NA	NA	362.885	LCMS
Oocyte	GTR2	1452.65	8201.98	NA	NA	537.344	1	Equi_GLS_Dansylamide	14.9859	NA	NA	378.472	LCMS
Oocyte	GTR2	1531.7	9626.39	NA	NA	416.121	1	Equi_GLS_Dansylamide	11.0062	NA	NA	421.277	LCMS
Oocyte	GTR2	1485.86	9424.12	NA	NA	308.525	1	Equi_GLS_Dansylamide	8.41209	NA	NA	425.148	LCMS
Media	Mock	738.276	1817.61	NA	NA	NA	1	Single	NA	NA	NA	165.028	LCMS
Oocyte	Mock	1195.88	15.5213	NA	NA	NA	1	Single	NA	NA	NA	0.869997	LCMS
Oocyte	Mock	1238.43	11.1295	NA	NA	NA	1	Single	NA	NA	NA	0.602393	LCMS
Oocyte	Mock	1236.42	27.3307	NA	NA	NA	1	Single	NA	NA	NA	1.4817	LCMS
Oocyte	Mock	1431.17	6.10673	NA	NA	NA	1	Single	NA	NA	NA	0.286019	LCMS
Oocyte	Mock	1295.83	4.25309	NA	NA	NA	1	Single	NA	NA	NA	0.220005	LCMS
Oocyte	Mock	1504.18	5.67709	NA	NA	NA	1	Single	NA	NA	NA	0.252989	LCMS
Media	GTR1	687.449	1647.74	NA	NA	NA	1	Single	NA	NA	NA	160.667	LCMS
Oocyte	GTR1	1261.77	8504.72	NA	NA	NA	1	Single	NA	NA	NA	451.811	LCMS
Oocyte	GTR1	1314.12	11419.1	NA	NA	NA	1	Single	NA	NA	NA	582.466	LCMS
Oocyte	GTR1	1386.48	7217.08	NA	NA	NA	1	Single	NA	NA	NA	348.919	LCMS
Oocyte	GTR1	1452.51	9740.38	NA	NA	NA	1	Single	NA	NA	NA	449.505	LCMS
Oocyte	GTR1	1491.03	7958.85	NA	NA	NA	1	Single	NA	NA	NA	357.802	LCMS
Oocyte	GTR1	1236.92	10402.9	NA	NA	NA	1	Single	NA	NA	NA	563.754	LCMS
Media	GTR2	726.746	1506.71	NA	NA	NA	1	Single	NA	NA	NA	138.971	LCMS
Oocyte	GTR2	1321.23	9735.85	NA	NA	NA	1	Single	NA	NA	NA	493.939	LCMS
Oocyte	GTR2	1716.4	10853.7	NA	NA	NA	1	Single	NA	NA	NA	423.876	LCMS
Oocyte	GTR2	1266.63	7230.28	NA	NA	NA	1	Single	NA	NA	NA	382.634	LCMS
Oocyte	GTR2	1492.5	9377.51	NA	NA	NA	1	Single	NA	NA	NA	421.164	LCMS
Oocyte	GTR2	1438.63	10467.3	NA	NA	NA	1	Single	NA	NA	NA	487.711	LCMS
Oocyte	GTR2	1248.61	10392.1	NA	NA	NA	1	Single	NA	NA	NA	557.894	LCMS
Media	GTR3	670.574	1649.21	NA	NA	NA	1	Single	NA	NA	NA	164.857	LCMS
Oocyte	GTR3	1299.86	1677.97	NA	NA	NA	1	Single	NA	NA	NA	86.53	LCMS
Oocyte	GTR3	1334.71	1837.94	NA	NA	NA	1	Single	NA	NA	NA	92.3045	LCMS
Oocyte	GTR3	1442.68	1700.79	NA	NA	NA	1	Single	NA	NA	NA	79.0242	LCMS
Oocyte	GTR3	1565.91	1440.43	NA	NA	NA	1	Single	NA	NA	NA	61.66	LCMS
Oocyte	GTR3	1515.99	1445.83	NA	NA	NA	1	Single	NA	NA	NA	63.9292	LCMS
Oocyte	GTR3	1409.51	1156.36	NA	NA	NA	1	Single	NA	NA	NA	54.9923	LCMS
Media	Mock	673.936	1905.29	182.789	NA	NA	2	Equi_NBD	NA	24.6452	NA	189.504	LCMS
Oocyte	Mock	1279.91	34.5971	10.6531	NA	NA	2	Equi_NBD	NA	0.756305	NA	1.81191	LCMS
Oocyte	Mock	1358.37	12.7324	17.3523	NA	NA	2	Equi_NBD	NA	1.16075	NA	0.628304	LCMS
Oocyte	Mock	1423.85	10.9345	30.9061	NA	NA	2	Equi_NBD	NA	1.97234	NA	0.514767	LCMS
Oocyte	Mock	1330.47	12.5753	2.75314	NA	NA	2	Equi_NBD	NA	0.188029	NA	0.633563	LCMS
Oocyte	Mock	1490.79	18.6671	3.79226	NA	NA	2	Equi_NBD	NA	0.231145	NA	0.839339	LCMS
Oocyte	Mock	1498.47	2.49378	17.8426	NA	NA	2	Equi_NBD	NA	1.08196	NA	0.111554	LCMS
Media	GTR1	789.534	2146.48	267.242	NA	NA	2	Equi_NBD	NA	30.7564	NA	182.235	LCMS
Oocyte	GTR1	1648.99	7173.68	1216.87	NA	NA	2	Equi_NBD	NA	67.0543	NA	291.609	LCMS
Oocyte	GTR1	1593.34	7157.83	1334.67	NA	NA	2	Equi_NBD	NA	76.1147	NA	301.128	LCMS
Oocyte	GTR1	1138.99	6209.28	1045.85	NA	NA	2	Equi_NBD	NA	83.4351	NA	365.425	LCMS
Oocyte	GTR1	1347.98	4997.55	705.25	NA	NA	2	Equi_NBD	NA	47.5404	NA	248.515	LCMS
Oocyte	GTR1	1466.8	5635.19	926.356	NA	NA	2	Equi_NBD	NA	57.3864	NA	257.522	LCMS
Oocyte	GTR1	1397.89	7108.05	1003.16	NA	NA	2	Equi_NBD	NA	65.2076	NA	340.842	LCMS
Media	GTR2	1699.98	3027.53	419.692	NA	NA	2	Equi_NBD	NA	22.4331	NA	119.378	LCMS
Oocyte	GTR2	1296.16	8115.85	451.49	NA	NA	2	Equi_NBD	NA	31.6512	NA	419.713	LCMS
Oocyte	GTR2	1505.03	8535.05	418.156	NA	NA	2	Equi_NBD	NA	25.2461	NA	380.134	LCMS
Oocyte	GTR2	1325.53	7368.16	478.713	NA	NA	2	Equi_NBD	NA	32.8161	NA	372.603	LCMS
Oocyte	GTR2	1495.04	9207.15	763.641	NA	NA	2	Equi_NBD	NA	46.4129	NA	412.81	LCMS
Oocyte	GTR2	1498.56	9437	596.993	NA	NA	2	Equi_NBD	NA	36.1991	NA	422.122	LCMS
Oocyte	GTR2	1418.78	9279.32	522.947	NA	NA	2	Equi_NBD	NA	33.4923	NA	438.409	LCMS
Media	GTR3	1427.69	2164.67	361.823	NA	NA	2	Equi_NBD	NA	23.0284	NA	101.633	LCMS
Oocyte	GTR3	1620.81	473.541	619.7	NA	NA	2	Equi_NBD	NA	34.7416	NA	19.584	LCMS
Oocyte	GTR3	1584.81	575.939	889.973	NA	NA	2	Equi_NBD	NA	51.0272	NA	24.36	LCMS
Oocyte	GTR3	1708.09	720.752	1081.13	NA	NA	2	Equi_NBD	NA	57.5136	NA	28.2848	LCMS
Oocyte	GTR3	1582.57	728.777	713.132	NA	NA	2	Equi_NBD	NA	40.9457	NA	30.868	LCMS
Oocyte	GTR3	1442.07	677.636	848.829	NA	NA	2	Equi_NBD	NA	53.4854	NA	31.4983	LCMS
Oocyte	GTR3	1719.82	799.848	896.411	NA	NA	2	Equi_NBD	NA	47.3616	NA	31.1746	LCMS
Media	Mock	787.018	760.064	NA	312.283	NA	2	Equi_DNS	NA	NA	41.6253	64.7355	LCMS
Oocyte	Mock	1602.16	9.4462	NA	3.39179	NA	2	Equi_DNS	NA	NA	0.222083	0.39521	LCMS
Oocyte	Mock	1739.06	18.8777	NA	6.73444	NA	2	Equi_DNS	NA	NA	0.406238	0.727631	LCMS
Oocyte	Mock	1632	4.34249	NA	14.1473	NA	2	Equi_DNS	NA	NA	0.909381	0.178359	LCMS
Oocyte	Mock	1722.24	65.6438	NA	21.8543	NA	2	Equi_DNS	NA	NA	1.33118	2.55492	LCMS
Oocyte	Mock	1615.33	4.18509	NA	5.51275	NA	2	Equi_DNS	NA	NA	0.358014	0.173668	LCMS
Oocyte	Mock	1417.32	8.47182	NA	1.53644	NA	2	Equi_DNS	NA	NA	0.113721	0.400669	LCMS
Media	GTR1	627.765	698.242	NA	575.002	NA	2	Equi_DNS	NA	NA	96.0871	74.5566	LCMS
Oocyte	GTR1	1381.64	4994.57	NA	2681.92	NA	2	Equi_DNS	NA	NA	203.632	242.316	LCMS
Oocyte	GTR1	1438.2	5091.57	NA	2151.77	NA	2	Equi_DNS	NA	NA	156.953	237.306	LCMS
Oocyte	GTR1	1568.98	4419.84	NA	2009.12	NA	2	Equi_DNS	NA	NA	134.333	188.828	LCMS
Oocyte	GTR1	1270.3	3648.68	NA	2245.65	NA	2	Equi_DNS	NA	NA	185.451	192.533	LCMS
Oocyte	GTR1	1614.1	4128.31	NA	1868.91	NA	2	Equi_DNS	NA	NA	121.465	171.443	LCMS
Oocyte	GTR1	1319.49	4804.69	NA	1956.35	NA	2	Equi_DNS	NA	NA	155.536	244.082	LCMS
Media	GTR2	1735.06	1023.79	NA	822.891	NA	2	Equi_DNS	NA	NA	49.7533	39.5524	LCMS
Oocyte	GTR2	1259.78	5452.51	NA	1264.94	NA	2	Equi_DNS	NA	NA	105.333	290.12	LCMS
Oocyte	GTR2	1499.43	7764.38	NA	1745.09	NA	2	Equi_DNS	NA	NA	122.092	347.103	LCMS
Oocyte	GTR2	1448.48	4837.22	NA	1113.98	NA	2	Equi_DNS	NA	NA	80.6783	223.852	LCMS
Oocyte	GTR2	1473.97	5010.43	NA	1482.82	NA	2	Equi_DNS	NA	NA	105.534	227.858	LCMS
Oocyte	GTR2	1464.77	7634.72	NA	1829.86	NA	2	Equi_DNS	NA	NA	131.051	349.382	LCMS
Oocyte	GTR2	1395.09	5271.18	NA	1294.01	NA	2	Equi_DNS	NA	NA	97.3034	253.269	LCMS
Media	Mock	1407.13	486.399	NA	NA	1163.05	2	Equi_Dansylamide	33.4857	NA	NA	23.1706	LCMS
Oocyte	Mock	1710.53	8.43007	NA	NA	7.52762	2	Equi_Dansylamide	0.178287	NA	NA	0.330353	LCMS
Oocyte	Mock	1369.08	35.0033	NA	NA	14.339	2	Equi_Dansylamide	0.424308	NA	NA	1.71379	LCMS
Oocyte	Mock	1289.54	14.02	NA	NA	30.1672	2	Equi_Dansylamide	0.947743	NA	NA	0.728768	LCMS
Oocyte	Mock	1340.04	55.1608	NA	NA	4.73379	2	Equi_Dansylamide	0.143114	NA	NA	2.75923	LCMS
Oocyte	Mock	1130.73	22.2303	NA	NA	14.1897	2	Equi_Dansylamide	0.508401	NA	NA	1.31785	LCMS
Media	GTR1	1126.82	608.322	NA	NA	1145.98	2	Equi_Dansylamide	41.2014	NA	NA	36.1872	LCMS
Oocyte	GTR1	1282.29	3283.72	NA	NA	3836.64	2	Equi_Dansylamide	121.215	NA	NA	171.655	LCMS
Oocyte	GTR1	1269.93	4637.91	NA	NA	4068.98	2	Equi_Dansylamide	129.807	NA	NA	244.805	LCMS
Oocyte	GTR1	1576.64	4650.07	NA	NA	5137.04	2	Equi_Dansylamide	132	NA	NA	197.699	LCMS
Oocyte	GTR1	1418.71	4362.44	NA	NA	4565.46	2	Equi_Dansylamide	130.371	NA	NA	206.116	LCMS
Oocyte	GTR1	1146.48	3479.32	NA	NA	3664.41	2	Equi_Dansylamide	129.488	NA	NA	203.425	LCMS
Oocyte	GTR1	1383.37	4646.56	NA	NA	5076.54	2	Equi_Dansylamide	148.669	NA	NA	225.15	LCMS
Media	GTR2	1516.66	742.76	NA	NA	1378.33	2	Equi_Dansylamide	36.8177	NA	NA	32.8276	LCMS
Oocyte	GTR2	1412.68	6065.12	NA	NA	1204.58	2	Equi_Dansylamide	34.5447	NA	NA	287.787	LCMS
Oocyte	GTR2	1216.46	3457.81	NA	NA	2287	2	Equi_Dansylamide	76.1654	NA	NA	190.537	LCMS
Oocyte	GTR2	1341.75	5821.34	NA	NA	1578.54	2	Equi_Dansylamide	47.6625	NA	NA	290.823	LCMS
Oocyte	GTR2	1207.54	4217.02	NA	NA	1618.66	2	Equi_Dansylamide	54.3057	NA	NA	234.089	LCMS
Oocyte	GTR2	1596.11	3646	NA	NA	1579.72	2	Equi_Dansylamide	40.0965	NA	NA	153.119	LCMS
Oocyte	GTR2	1399.36	3797.2	NA	NA	1667.23	2	Equi_Dansylamide	48.268	NA	NA	181.892	LCMS
Media	Mock	1358.19	2523.29	NA	NA	NA	2	Single	NA	NA	NA	124.533	LCMS
Oocyte	Mock	1237.35	265.681	NA	NA	NA	2	Single	NA	NA	NA	14.3928	LCMS
Oocyte	Mock	1460.72	72.419	NA	NA	NA	2	Single	NA	NA	NA	3.32326	LCMS
Oocyte	Mock	1346.33	54.9511	NA	NA	NA	2	Single	NA	NA	NA	2.73592	LCMS
Oocyte	Mock	1606.32	0.990002	NA	NA	NA	2	Single	NA	NA	NA	0.0413125	LCMS
Oocyte	Mock	1268.28	11.096	NA	NA	NA	2	Single	NA	NA	NA	0.586446	LCMS
Oocyte	Mock	1441.17	14.0459	NA	NA	NA	2	Single	NA	NA	NA	0.653298	LCMS
Media	GTR1	1383.65	2573.68	NA	NA	NA	2	Single	NA	NA	NA	124.682	LCMS
Oocyte	GTR1	1369.02	12531	NA	NA	NA	2	Single	NA	NA	NA	613.554	LCMS
Oocyte	GTR1	1236.51	12178	NA	NA	NA	2	Single	NA	NA	NA	660.172	LCMS
Oocyte	GTR1	1600.71	10089.7	NA	NA	NA	2	Single	NA	NA	NA	422.517	LCMS
Oocyte	GTR1	728.043	1602.45	NA	NA	NA	2	Single	NA	NA	NA	147.538	LCMS
Oocyte	GTR1	1206.31	12621.5	NA	NA	NA	2	Single	NA	NA	NA	701.343	LCMS
Oocyte	GTR1	1270.46	13583.1	NA	NA	NA	2	Single	NA	NA	NA	716.659	LCMS
Media	GTR2	1385.33	2641.71	NA	NA	NA	2	Single	NA	NA	NA	127.823	LCMS
Oocyte	GTR2	1506.71	10863.8	NA	NA	NA	2	Single	NA	NA	NA	483.312	LCMS
Oocyte	GTR2	1403.58	11278.7	NA	NA	NA	2	Single	NA	NA	NA	538.64	LCMS
Oocyte	GTR2	1404.82	11051.4	NA	NA	NA	2	Single	NA	NA	NA	527.319	LCMS
Oocyte	GTR2	1465.91	9885.22	NA	NA	NA	2	Single	NA	NA	NA	452.019	LCMS
Oocyte	GTR2	1251.8	9098.78	NA	NA	NA	2	Single	NA	NA	NA	487.22	LCMS
Oocyte	GTR2	1431.64	12895.1	NA	NA	NA	2	Single	NA	NA	NA	603.765	LCMS
Media	GTR3	1209.92	2487.3	NA	NA	NA	2	Single	NA	NA	NA	137.799	LCMS
Oocyte	GTR3	1307.63	1288.86	NA	NA	NA	2	Single	NA	NA	NA	66.0689	LCMS
Oocyte	GTR3	1517.21	1789.88	NA	NA	NA	2	Single	NA	NA	NA	79.0781	LCMS
Oocyte	GTR3	1296.82	2131.64	NA	NA	NA	2	Single	NA	NA	NA	110.182	LCMS
Oocyte	GTR3	1242.43	1757.11	NA	NA	NA	2	Single	NA	NA	NA	94.7992	LCMS
Oocyte	GTR3	1352.36	1911.69	NA	NA	NA	2	Single	NA	NA	NA	94.7551	LCMS
Oocyte	GTR3	1463.86	2117.14	NA	NA	NA	2	Single	NA	NA	NA	96.9453	LCMS

## Sheet: Figure 4_Plate reader
Sample type	RNA	GSL-B-NBD	GSL-A-Dansylamide	GSL-B-DNS	Batch	Assay	GSL-B-DNS	GSL-B-NBD	GSL-A-Dansylamide	Analysis
Media	Mock	172.333	NA	NA	1	Equi_NBD	NA	19.4781	NA	Platereader
Oocyte	Mock	14.3333	NA	NA	1	Equi_NBD	NA	1.62004	NA	Platereader
Oocyte	Mock	4.33333	NA	NA	1	Equi_NBD	NA	0.489779	NA	Platereader
Oocyte	Mock	9.33333	NA	NA	1	Equi_NBD	NA	1.05491	NA	Platereader
Oocyte	Mock	0	NA	NA	1	Equi_NBD	NA	0	NA	Platereader
Oocyte	Mock	16.3333	NA	NA	1	Equi_NBD	NA	1.84609	NA	Platereader
Media	GTR1	130.333	NA	NA	1	Equi_NBD	NA	14.7311	NA	Platereader
Oocyte	GTR1	689.333	NA	NA	1	Equi_NBD	NA	77.9126	NA	Platereader
Oocyte	GTR1	750.333	NA	NA	1	Equi_NBD	NA	84.8072	NA	Platereader
Oocyte	GTR1	746.333	NA	NA	1	Equi_NBD	NA	84.3551	NA	Platereader
Oocyte	GTR1	541.333	NA	NA	1	Equi_NBD	NA	61.1847	NA	Platereader
Oocyte	GTR1	47.3333	NA	NA	1	Equi_NBD	NA	5.3499	NA	Platereader
Media	GTR2	159.333	NA	NA	1	Equi_NBD	NA	18.0088	NA	Platereader
Oocyte	GTR2	376.333	NA	NA	1	Equi_NBD	NA	42.5355	NA	Platereader
Oocyte	GTR2	278.333	NA	NA	1	Equi_NBD	NA	31.4589	NA	Platereader
Oocyte	GTR2	418.333	NA	NA	1	Equi_NBD	NA	47.2825	NA	Platereader
Oocyte	GTR2	296.333	NA	NA	1	Equi_NBD	NA	33.4934	NA	Platereader
Oocyte	GTR2	314.333	NA	NA	1	Equi_NBD	NA	35.5278	NA	Platereader
Media	GTR3	196.333	NA	NA	1	Equi_NBD	NA	22.1908	NA	Platereader
Oocyte	GTR3	199.333	NA	NA	1	Equi_NBD	NA	22.5299	NA	Platereader
Oocyte	GTR3	216.333	NA	NA	1	Equi_NBD	NA	24.4513	NA	Platereader
Oocyte	GTR3	263.333	NA	NA	1	Equi_NBD	NA	29.7635	NA	Platereader
Oocyte	GTR3	256.333	NA	NA	1	Equi_NBD	NA	28.9723	NA	Platereader
Oocyte	GTR3	247.333	NA	NA	1	Equi_NBD	NA	27.9551	NA	Platereader
Oocyte	GTR3	213.333	NA	NA	1	Equi_NBD	NA	24.1122	NA	Platereader
Media	Mock	NA	NA	0	1	Equi_GSL-B-DNS	0	NA	NA	Platereader
Oocyte	Mock	NA	NA	0	1	Equi_GSL-B-DNS	0	NA	NA	Platereader
Oocyte	Mock	NA	NA	66.6667	1	Equi_GSL-B-DNS	32.9264	NA	NA	Platereader
Oocyte	Mock	NA	NA	0	1	Equi_GSL-B-DNS	0	NA	NA	Platereader
Oocyte	Mock	NA	NA	34.6667	1	Equi_GSL-B-DNS	17.1217	NA	NA	Platereader
Oocyte	Mock	NA	NA	16.6667	1	Equi_GSL-B-DNS	8.23159	NA	NA	Platereader
Media	GTR1	NA	NA	0	1	Equi_GSL-B-DNS	0	NA	NA	Platereader
Oocyte	GTR1	NA	NA	273.667	1	Equi_GSL-B-DNS	135.163	NA	NA	Platereader
Oocyte	GTR1	NA	NA	163.667	1	Equi_GSL-B-DNS	80.8342	NA	NA	Platereader
Oocyte	GTR1	NA	NA	427.667	1	Equi_GSL-B-DNS	211.223	NA	NA	Platereader
Oocyte	GTR1	NA	NA	43.6667	1	Equi_GSL-B-DNS	21.5668	NA	NA	Platereader
Oocyte	GTR1	NA	NA	246.667	1	Equi_GSL-B-DNS	121.828	NA	NA	Platereader
Media	GTR2	NA	NA	0	1	Equi_GSL-B-DNS	0	NA	NA	Platereader
Oocyte	GTR2	NA	NA	118.667	1	Equi_GSL-B-DNS	58.6089	NA	NA	Platereader
Oocyte	GTR2	NA	NA	0	1	Equi_GSL-B-DNS	0	NA	NA	Platereader
Oocyte	GTR2	NA	NA	202.667	1	Equi_GSL-B-DNS	100.096	NA	NA	Platereader
Oocyte	GTR2	NA	NA	213.667	1	Equi_GSL-B-DNS	105.529	NA	NA	Platereader
Oocyte	GTR2	NA	NA	77.6667	1	Equi_GSL-B-DNS	38.3592	NA	NA	Platereader
Oocyte	GTR2	NA	NA	152.667	1	Equi_GSL-B-DNS	75.4014	NA	NA	Platereader
Media	Mock	NA	38.6667	NA	1	Equi_GSL-A-Dansylamide	NA	NA	8.97113	Platereader
Oocyte	Mock	NA	191.667	NA	1	Equi_GSL-A-Dansylamide	NA	NA	44.469	Platereader
Oocyte	Mock	NA	154.667	NA	1	Equi_GSL-A-Dansylamide	NA	NA	35.8845	Platereader
Oocyte	Mock	NA	4.66667	NA	1	Equi_GSL-A-Dansylamide	NA	NA	1.08272	Platereader
Oocyte	Mock	NA	0	NA	1	Equi_GSL-A-Dansylamide	NA	NA	0	Platereader
Oocyte	Mock	NA	0	NA	1	Equi_GSL-A-Dansylamide	NA	NA	0	Platereader
Media	GTR1	NA	180.667	NA	1	Equi_GSL-A-Dansylamide	NA	NA	41.9168	Platereader
Oocyte	GTR1	NA	156.667	NA	1	Equi_GSL-A-Dansylamide	NA	NA	36.3486	Platereader
Oocyte	GTR1	NA	305.667	NA	1	Equi_GSL-A-Dansylamide	NA	NA	70.9184	Platereader
Oocyte	GTR1	NA	458.667	NA	1	Equi_GSL-A-Dansylamide	NA	NA	106.416	Platereader
Oocyte	GTR1	NA	329.667	NA	1	Equi_GSL-A-Dansylamide	NA	NA	76.4867	Platereader
Oocyte	GTR1	NA	356.667	NA	1	Equi_GSL-A-Dansylamide	NA	NA	82.751	Platereader
Media	GTR2	NA	37.6667	NA	1	Equi_GSL-A-Dansylamide	NA	NA	8.73912	Platereader
Oocyte	GTR2	NA	18.6667	NA	1	Equi_GSL-A-Dansylamide	NA	NA	4.33089	Platereader
Oocyte	GTR2	NA	61.6667	NA	1	Equi_GSL-A-Dansylamide	NA	NA	14.3074	Platereader
Oocyte	GTR2	NA	75.6667	NA	1	Equi_GSL-A-Dansylamide	NA	NA	17.5556	Platereader
Oocyte	GTR2	NA	0	NA	1	Equi_GSL-A-Dansylamide	NA	NA	0	Platereader
Oocyte	GTR2	NA	0	NA	1	Equi_GSL-A-Dansylamide	NA	NA	0	Platereader
Oocyte	GTR2	NA	53.6667	NA	1	Equi_GSL-A-Dansylamide	NA	NA	12.4513	Platereader
Media	Mock	235.333	97.6667	0	1	Single	0	26.5988	22.6598	Platereader
Oocyte	Mock	105.333	17.6667	59.6667	1	Single	29.4691	11.9054	4.09888	Platereader
Oocyte	Mock	70.3333	0	37.6667	1	Single	18.6034	7.9495	0	Platereader
Oocyte	Mock	59.3333	0	80.6667	1	Single	39.8409	6.70621	0	Platereader
Oocyte	Mock	83.3333	0	0	1	Single	0	9.41883	0	Platereader
Oocyte	Mock	42.3333	0	0	1	Single	0	4.78477	0	Platereader
Oocyte	Mock	35.3333	0	0	1	Single	0	3.99359	0	Platereader
Media	GTR1	274.333	174.667	0	1	Single	0	31.0068	40.5248	Platereader
Oocyte	GTR1	617.333	1180.67	440.667	1	Single	217.643	69.7747	273.929	Platereader
Oocyte	GTR1	535.333	1045.67	616.667	1	Single	304.569	60.5066	242.607	Platereader
Oocyte	GTR1	653.333	519.667	543.667	1	Single	268.514	73.8437	120.569	Platereader
Oocyte	GTR1	806.333	830.667	428.667	1	Single	211.716	91.1366	192.725	Platereader
Oocyte	GTR1	437.333	754.667	515.667	1	Single	254.685	49.43	175.092	Platereader
Oocyte	GTR1	705.333	861.667	629.667	1	Single	310.989	79.721	199.917	Platereader
Media	GTR2	211.333	32.6667	1555.67	1	Single	768.337	23.8862	7.57906	Platereader
Oocyte	GTR2	659.333	478.667	323.667	1	Single	159.857	74.5218	111.056	Platereader
Oocyte	GTR2	519.333	164.667	531.667	1	Single	262.588	58.6982	38.2047	Platereader
Oocyte	GTR2	523.333	615.667	208.667	1	Single	103.059	59.1503	142.842	Platereader
Oocyte	GTR2	548.333	353.667	634.667	1	Single	313.459	61.9759	82.0549	Platereader
Oocyte	GTR2	863.333	535.667	549.667	1	Single	271.478	97.5791	124.281	Platereader
Oocyte	GTR2	464.333	283.667	NA	1	Single	NA	52.4817	65.8141	Platereader
Media	GTR3	206.333	NA	NA	1	Single	NA	23.321	NA	Platereader
Oocyte	GTR3	283.333	NA	NA	1	Single	NA	32.024	NA	Platereader
Oocyte	GTR3	288.333	NA	NA	1	Single	NA	32.5892	NA	Platereader
Oocyte	GTR3	230.333	NA	NA	1	Single	NA	26.0337	NA	Platereader
Oocyte	GTR3	203.333	NA	NA	1	Single	NA	22.982	NA	Platereader
Oocyte	GTR3	285.333	NA	NA	1	Single	NA	32.2501	NA	Platereader
Oocyte	GTR3	317.333	NA	NA	1	Single	NA	35.8669	NA	Platereader
Media	Mock	536.333	NA	NA	3	Equi_NBD	NA	60.6196	NA	Platereader
Oocyte	Mock	16.3333	NA	NA	3	Equi_NBD	NA	1.84609	NA	Platereader
Oocyte	Mock	19.3333	NA	NA	3	Equi_NBD	NA	2.18517	NA	Platereader
Oocyte	Mock	0	NA	NA	3	Equi_NBD	NA	0	NA	Platereader
Oocyte	Mock	23.3333	NA	NA	3	Equi_NBD	NA	2.63727	NA	Platereader
Oocyte	Mock	0.333333	NA	NA	3	Equi_NBD	NA	0.0376753	NA	Platereader
Oocyte	Mock	21.3333	NA	NA	3	Equi_NBD	NA	2.41122	NA	Platereader
Media	GTR1	493.333	NA	NA	3	Equi_NBD	NA	55.7595	NA	Platereader
Oocyte	GTR1	554.333	NA	NA	3	Equi_NBD	NA	62.6541	NA	Platereader
Oocyte	GTR1	472.333	NA	NA	3	Equi_NBD	NA	53.3859	NA	Platereader
Oocyte	GTR1	421.333	NA	NA	3	Equi_NBD	NA	47.6216	NA	Platereader
Oocyte	GTR1	386.333	NA	NA	3	Equi_NBD	NA	43.6657	NA	Platereader
Oocyte	GTR1	491.333	NA	NA	3	Equi_NBD	NA	55.5334	NA	Platereader
Oocyte	GTR1	241.333	NA	NA	3	Equi_NBD	NA	27.2769	NA	Platereader
Media	GTR2	286.333	NA	NA	3	Equi_NBD	NA	32.3631	NA	Platereader
Oocyte	GTR2	134.333	NA	NA	3	Equi_NBD	NA	15.1832	NA	Platereader
Oocyte	GTR2	181.333	NA	NA	3	Equi_NBD	NA	20.4954	NA	Platereader
Oocyte	GTR2	140.333	NA	NA	3	Equi_NBD	NA	15.8613	NA	Platereader
Oocyte	GTR2	168.333	NA	NA	3	Equi_NBD	NA	19.026	NA	Platereader
Oocyte	GTR2	124.333	NA	NA	3	Equi_NBD	NA	14.0529	NA	Platereader
Oocyte	GTR2	159.333	NA	NA	3	Equi_NBD	NA	18.0088	NA	Platereader
Media	GTR3	504.333	NA	NA	3	Equi_NBD	NA	57.0028	NA	Platereader
Oocyte	GTR3	275.333	NA	NA	3	Equi_NBD	NA	31.1198	NA	Platereader
Oocyte	GTR3	324.333	NA	NA	3	Equi_NBD	NA	36.6581	NA	Platereader
Oocyte	GTR3	309.333	NA	NA	3	Equi_NBD	NA	34.9627	NA	Platereader
Oocyte	GTR3	354.333	NA	NA	3	Equi_NBD	NA	40.0489	NA	Platereader
Oocyte	GTR3	433.333	NA	NA	3	Equi_NBD	NA	48.9779	NA	Platereader
Oocyte	GTR3	300.333	NA	NA	3	Equi_NBD	NA	33.9455	NA	Platereader
Media	Mock	326.333	1149.67	0	3	Single		36.8842		Platereader
Oocyte	Mock	26.3333	29.6667	0	3	Single		2.97635		Platereader
Oocyte	Mock	0	0	0	3	Single		0		Platereader
Oocyte	Mock	38.3333	84.6667	0	3	Single		4.33266		Platereader
Oocyte	Mock	0.333333	3.66667	0	3	Single		0.0376753		Platereader
Oocyte	Mock	31.3333	57.6667	0	3	Single		3.54148		Platereader
Oocyte	Mock	7.33333	37.6667	0	3	Single		0.828857		Platereader
Media	GTR1	369.333	1197.67	0	3	Single		41.7443		Platereader
Oocyte	GTR1	1288.33	1560.67	0	3	Single		145.615		Platereader
Oocyte	GTR1	1137.33	1731.67	87.6667	3	Single		128.548		Platereader
Oocyte	GTR1	1052.33	1619.67	77.6667	3	Single		118.941		Platereader
Oocyte	GTR1	1148.33	1209.67	101.667	3	Single		129.792		Platereader
Oocyte	GTR1	1168.33	1567.67	0	3	Single		132.052		Platereader
Oocyte	GTR1	1077.33	1561.67	0	3	Single		121.767		Platereader
Media	GTR2	289.333	1199.67	0	3	Single		32.7022		Platereader
Oocyte	GTR2	487.333	516.667	0	3	Single		55.0813		Platereader
Oocyte	GTR2	489.333	372.667	0	3	Single		55.3074		Platereader
Oocyte	GTR2	615.333	668.667	0	3	Single		69.5487		Platereader
Oocyte	GTR2	679.333	682.667	0	3	Single		76.7823		Platereader
Oocyte	GTR2	884.333	482.667	0	3	Single		99.9527		Platereader
Oocyte	GTR2	597.333	509.667	0	3	Single		67.5142		Platereader
Media	GTR3	543.333	NA	NA	3	Single		61.4108		Platereader
Oocyte	GTR3	757.333	NA	NA	3	Single		85.5984		Platereader
Oocyte	GTR3	369.333	NA	NA	3	Single		41.7443		Platereader
Oocyte	GTR3	414.333	NA	NA	3	Single		46.8304		Platereader
Oocyte	GTR3	845.333	NA	NA	3	Single		95.5446		Platereader
Oocyte	GTR3	684.333	NA	NA	3	Single		77.3475		Platereader
Oocyte	GTR3	769.333	NA	NA	3	Single		86.9547		Platereader
